# Supplementary material for: 6-Bromo-1,3-bis­[(1,3-dioxolan-2-yl)meth­yl]-1H-imidazo[4,5-b]pyridin-2(3H)-one
Source: Acta Crystallogr Sect E Struct Rep Online. 2013 Jun 8;69(Pt 7):o1029–30. doi: 10.1107/S1600536813014591 (PMC3772466; doi:10.1107/S1600536813014591)
Supplement: Supplementary file 1 [file e-69-o1029-sup1.cif]

##############################################################################
#                                                                            #
# This CIF contains the data in a paper accepted for publication in          #
# Acta Crystallographica Section E. It conforms to the requirements of       #
# Notes for Authors for Acta Crystallographica Section E, and has been       #
# peer reviewed under the auspices of the IUCr Commission on Journals.       #
#                                                                            #
# Full details of the Crystallographic Information File format               #
# are given in the paper "The Crystallographic Information File (CIF):       #
# a New Standard Archive File for Crystallography" by S. R. Hall, F. H.      #
# Allen and I. D. Brown [Acta Cryst. (1991), A47, 655-685].                  #
#                                                                            #
# The current version of the core CIF dictionary is obtainable from          #
# ftp://ftp.iucr.org/pub/cif_core.dic.                                       #
#                                                                            #
# Software is freely available for graphical display of the structure(s)     #
# in this CIF. For information consult the CIF software page                 #
# http://www.iucr.org/resources/cif/software.                                #
#                                                                            #
# This file may be used for bona fide research purposes within the           #
# scientific community so long as proper attribution is given to the journal # 
# article from which it was obtained.                                        #
#                                                                            #
##############################################################################
data_I
_audit_creation_method     SHELXL-97
_chemical_name_systematic
;\
6-Bromo-1,3-bis[(1,3-dioxolan-2-yl)methyl]-1<i>H</i>-\
imidazo[4,5-<i>b</i>]pyridin-2(3<i>H</i>)-one
;
_chemical_name_common     ?
_chemical_formula_moiety     'C14 H16 Br N3 O5'
_chemical_formula_sum     'C14 H16 Br N3 O5'
_chemical_formula_iupac     'C14 H16 Br N3 O5'
_chemical_formula_weight     386.21
_chemical_melting_point     446
_symmetry_cell_setting     monoclinic
_symmetry_space_group_name_H-M     'P 21/n'
_symmetry_space_group_name_Hall     '-P 2yn'
loop_
    _symmetry_equiv_pos_as_xyz
    'x, y, z'
    '-x+1/2, y+1/2, -z+1/2'
    '-x, -y, -z'
    'x-1/2, -y-1/2, z-1/2'
_cell_length_a     5.11440(10)
_cell_length_b     17.8029(4)
_cell_length_c     16.5365(5)
_cell_angle_alpha     90.00
_cell_angle_beta     97.009(2)
_cell_angle_gamma     90.00
_cell_volume     1494.42(6)
_cell_formula_units_Z     4
_cell_measurement_reflns_used     4379
_cell_measurement_theta_min     2.29
_cell_measurement_theta_max     25.45
_cell_measurement_temperature     296(2)
_exptl_crystal_description     needle
_exptl_crystal_colour     white
_exptl_crystal_size_max     0.15
_exptl_crystal_size_mid     0.07
_exptl_crystal_size_min     0.02
_exptl_crystal_density_diffrn     1.717
_exptl_crystal_density_meas     ?
_exptl_crystal_density_method     'not measured'
_exptl_crystal_F_000     784
_exptl_absorpt_coefficient_mu     2.782
_exptl_absorpt_correction_type     multi-scan
_exptl_absorpt_process_details     '(SADABS; Bruker, 2009)'
_exptl_absorpt_correction_T_min     0.6740
_exptl_absorpt_correction_T_max     0.9362
_exptl_special_details     ?
_diffrn_ambient_temperature     296(2)
_diffrn_radiation_type     MoK\a
_diffrn_radiation_wavelength     0.71073
_diffrn_radiation_source     'microfocus source'
_diffrn_radiation_monochromator     graphite
_diffrn_measurement_device_type     'Bruker APEXII CCD'
_diffrn_measurement_method     '\f and \w scans'
_diffrn_reflns_number     13392
_diffrn_reflns_av_R_equivalents     0.0270
_diffrn_reflns_av_sigmaI/netI     0.0269
_diffrn_reflns_theta_min     1.69
_diffrn_reflns_theta_max     27.45
_diffrn_reflns_theta_full     27.45
_diffrn_measured_fraction_theta_max     0.999
_diffrn_measured_fraction_theta_full     0.999
_diffrn_reflns_limit_h_min     -6
_diffrn_reflns_limit_h_max     5
_diffrn_reflns_limit_k_min     -23
_diffrn_reflns_limit_k_max     23
_diffrn_reflns_limit_l_min     -21
_diffrn_reflns_limit_l_max     20
_refine_special_details
;
Refinement of <i>F</i>^2^ against all reflections. The weighted <i>R</i>-factor
<i>wR</i> and goodness of fit <i>S</i> are based on <i>F</i>^2^, conventional
<i>R</i>-factors <i>R</i> are based on <i>F</i>, with <i>F</i> set to zero for
negative <i>F</i>^2^. The threshold expression of <i>F</i>^2^ >
\s(<i>F</i>^2^) is used only for calculating <i>R</i>-factors(gt) <i>etc</i>.
and is not relevant to the choice of reflections for refinement.
<i>R</i>-factors based on <i>F</i>^2^ are statistically about twice as large
as those based on <i>F</i>, and <i>R</i>- factors based on all data will be
even larger.
;
_reflns_number_total     3421
_reflns_number_gt     2632
_reflns_threshold_expression     I>2sigma(I)
_refine_ls_structure_factor_coef     Fsqd
_refine_ls_matrix_type     full
_refine_ls_R_factor_all     0.0508
_refine_ls_R_factor_gt     0.0346
_refine_ls_wR_factor_gt     0.0825
_refine_ls_wR_factor_ref     0.0888
_refine_ls_goodness_of_fit_ref     1.019
_refine_ls_restrained_S_all     1.019
_refine_ls_number_reflns     3421
_refine_ls_number_parameters     208
_refine_ls_number_restraints     0
_refine_ls_hydrogen_treatment     constr
_refine_ls_weighting_scheme     calc
_refine_ls_weighting_details
         'calc w=1/[\s^2^(Fo^2^)+(0.0418P)^2^+0.7351P] where P=(Fo^2^+2Fc^2^)/3'
_atom_sites_solution_hydrogens     difmap
_atom_sites_solution_primary     direct
_atom_sites_solution_secondary     difmap
_refine_ls_shift/su_max     0.010
_refine_ls_shift/su_mean     0.001
_refine_diff_density_max     0.452
_refine_diff_density_min     -0.266
_refine_ls_extinction_method     none
_refine_ls_extinction_coef     ?
loop_
    _atom_type_symbol
    _atom_type_description
    _atom_type_scat_dispersion_real
    _atom_type_scat_dispersion_imag
    _atom_type_scat_source
    'C' 'C' 0.0033 0.0016
                         'International Tables Vol C Tables 4.2.6.8 and 6.1.1.4'
    'H' 'H' 0.0000 0.0000
                         'International Tables Vol C Tables 4.2.6.8 and 6.1.1.4'
    'N' 'N' 0.0061 0.0033
                         'International Tables Vol C Tables 4.2.6.8 and 6.1.1.4'
    'O' 'O' 0.0106 0.0060
                         'International Tables Vol C Tables 4.2.6.8 and 6.1.1.4'
    'Br' 'Br' -0.2901 2.4595
                         'International Tables Vol C Tables 4.2.6.8 and 6.1.1.4'
_computing_data_collection     'APEX2 (Bruker, 2009)'
_computing_cell_refinement     'APEX2 (Bruker, 2009)'
_computing_data_reduction     'SAINT (Bruker, 2009)'
_computing_structure_solution     'SHELXS97 (Sheldrick, 2008)'
_computing_structure_refinement     'SHELXL97 (Sheldrick, 2008)'
_computing_molecular_graphics     'ORTEP-3 for Windows (Farrugia, 2012)'
_computing_publication_material
                               'PLATON (Spek, 2009) and publCIF (Westrip, 2010)'
loop_
    _atom_site_type_symbol
    _atom_site_label
    _atom_site_fract_x
    _atom_site_fract_y
    _atom_site_fract_z
    _atom_site_U_iso_or_equiv
    _atom_site_adp_type
    _atom_site_calc_flag
    _atom_site_refinement_flags
    _atom_site_occupancy
    _atom_site_symmetry_multiplicity
    _atom_site_disorder_assembly
    _atom_site_disorder_group
    Br Br1 1.05083(6) 0.395344(15) 0.301591(18) 0.05380(12) Uani d . 1 1 . .
    C C1 0.8031(5) 0.32618(13) 0.33438(15) 0.0401(5) Uani d . 1 1 . .
    C C2 0.7746(5) 0.32059(13) 0.41724(15) 0.0412(5) Uani d . 1 1 . .
    H H2 0.8760 0.3485 0.4570 0.049 Uiso calc R 1 1 . .
    C C3 0.5856(5) 0.27082(12) 0.43522(14) 0.0371(5) Uani d . 1 1 . .
    C C4 0.4416(5) 0.23061(12) 0.37221(14) 0.0360(5) Uani d . 1 1 . .
    C C5 0.6557(5) 0.28362(13) 0.27657(15) 0.0419(6) Uani d . 1 1 . .
    H H5 0.6855 0.2890 0.2225 0.050 Uiso calc R 1 1 . .
    C C6 0.2946(5) 0.19654(13) 0.49010(15) 0.0411(6) Uani d . 1 1 . .
    C C7 0.6085(5) 0.26864(15) 0.58864(15) 0.0465(6) Uani d . 1 1 . .
    H H7A 0.7984 0.2710 0.5898 0.056 Uiso calc R 1 1 . .
    H H7B 0.5692 0.2289 0.6254 0.056 Uiso calc R 1 1 . .
    C C8 0.5135(5) 0.34154(15) 0.61902(15) 0.0444(6) Uani d . 1 1 . .
    H H8 0.6117 0.3526 0.6723 0.053 Uiso calc R 1 1 . .
    C C9 0.3556(7) 0.45586(17) 0.5782(2) 0.0689(9) Uani d . 1 1 . .
    H H9A 0.2573 0.4709 0.5269 0.083 Uiso calc R 1 1 . .
    H H9B 0.4373 0.5000 0.6049 0.083 Uiso calc R 1 1 . .
    C C10 0.1799(6) 0.41836(17) 0.6312(2) 0.0583(7) Uani d . 1 1 . .
    H H10A 0.2136 0.4365 0.6868 0.070 Uiso calc R 1 1 . .
    H H10B -0.0039 0.4269 0.6111 0.070 Uiso calc R 1 1 . .
    C C11 0.0926(5) 0.13044(14) 0.36364(16) 0.0432(6) Uani d . 1 1 . .
    H H11A -0.0073 0.1535 0.3165 0.052 Uiso calc R 1 1 . .
    H H11B -0.0310 0.1123 0.3992 0.052 Uiso calc R 1 1 . .
    C C12 0.2506(5) 0.06459(13) 0.33618(16) 0.0444(6) Uani d . 1 1 . .
    H H12 0.3725 0.0829 0.2993 0.053 Uiso calc R 1 1 . .
    C C13 0.2579(7) -0.03685(19) 0.4183(2) 0.0718(10) Uani d . 1 1 . .
    H H13A 0.1987 -0.0342 0.4718 0.086 Uiso calc R 1 1 . .
    H H13B 0.3727 -0.0801 0.4169 0.086 Uiso calc R 1 1 . .
    C C14 0.0312(6) -0.04352(16) 0.35507(17) 0.0545(7) Uani d . 1 1 . .
    H H14A 0.0209 -0.0936 0.3318 0.065 Uiso calc R 1 1 . .
    H H14B -0.1320 -0.0327 0.3771 0.065 Uiso calc R 1 1 . .
    N N1 0.4701(4) 0.23447(11) 0.29392(12) 0.0411(5) Uani d . 1 1 . .
    N N2 0.4931(4) 0.24938(11) 0.50679(12) 0.0406(5) Uani d . 1 1 . .
    N N3 0.2652(4) 0.18604(10) 0.40653(12) 0.0395(5) Uani d . 1 1 . .
    O O1 0.1709(4) 0.16624(10) 0.53895(11) 0.0539(5) Uani d . 1 1 . .
    O O2 0.5490(4) 0.40116(10) 0.56540(12) 0.0518(5) Uani d . 1 1 . .
    O O3 0.2459(4) 0.34071(11) 0.62657(12) 0.0572(5) Uani d . 1 1 . .
    O O4 0.3926(4) 0.02910(10) 0.40233(13) 0.0639(6) Uani d . 1 1 . .
    O O5 0.0812(4) 0.01107(10) 0.29556(11) 0.0549(5) Uani d . 1 1 . .
loop_
    _atom_site_aniso_label
    _atom_site_aniso_U_11
    _atom_site_aniso_U_22
    _atom_site_aniso_U_33
    _atom_site_aniso_U_12
    _atom_site_aniso_U_13
    _atom_site_aniso_U_23
    Br1 0.04950(18) 0.04746(16) 0.0682(2) -0.00250(12) 0.02211(14) 0.00902(13)
    C1 0.0395(13) 0.0352(12) 0.0480(14) 0.0052(10) 0.0156(11) 0.0052(10)
    C2 0.0402(13) 0.0381(12) 0.0456(14) -0.0001(10) 0.0061(11) -0.0009(10)
    C3 0.0411(13) 0.0345(11) 0.0371(12) 0.0033(10) 0.0110(10) 0.0028(9)
    C4 0.0382(13) 0.0285(10) 0.0421(13) 0.0040(9) 0.0083(10) 0.0012(9)
    C5 0.0507(15) 0.0361(12) 0.0413(13) 0.0077(11) 0.0154(11) 0.0031(10)
    C6 0.0449(14) 0.0343(12) 0.0451(14) 0.0067(10) 0.0096(11) 0.0049(10)
    C7 0.0487(15) 0.0517(14) 0.0390(13) 0.0017(12) 0.0047(11) 0.0042(11)
    C8 0.0449(15) 0.0550(15) 0.0328(13) -0.0039(12) 0.0031(11) -0.0012(11)
    C9 0.063(2) 0.0536(17) 0.092(2) 0.0057(15) 0.0180(18) 0.0063(16)
    C10 0.0472(16) 0.0575(16) 0.071(2) -0.0025(13) 0.0103(14) -0.0145(15)
    C11 0.0407(14) 0.0414(12) 0.0466(14) -0.0022(11) 0.0016(11) 0.0035(11)
    C12 0.0479(15) 0.0362(12) 0.0474(14) -0.0016(11) -0.0010(12) 0.0002(11)
    C13 0.080(2) 0.065(2) 0.066(2) -0.0116(17) -0.0120(18) 0.0195(16)
    C14 0.0622(18) 0.0474(15) 0.0531(17) -0.0086(13) 0.0031(14) 0.0015(12)
    N1 0.0492(12) 0.0361(10) 0.0391(11) 0.0042(9) 0.0094(9) 0.0013(8)
    N2 0.0464(12) 0.0389(10) 0.0377(11) -0.0022(9) 0.0093(9) 0.0011(9)
    N3 0.0444(12) 0.0328(10) 0.0428(11) -0.0015(9) 0.0110(9) 0.0006(8)
    O1 0.0597(12) 0.0524(11) 0.0531(11) -0.0068(9) 0.0206(9) 0.0100(9)
    O2 0.0510(11) 0.0498(10) 0.0568(11) -0.0021(8) 0.0158(9) 0.0048(9)
    O3 0.0526(12) 0.0514(11) 0.0719(13) -0.0062(9) 0.0248(10) -0.0048(9)
    O4 0.0615(13) 0.0453(10) 0.0764(14) 0.0050(9) -0.0258(11) 0.0006(10)
    O5 0.0716(14) 0.0457(10) 0.0431(10) -0.0086(9) -0.0105(9) -0.0016(8)
_geom_special_details
;
All s.u.'s (except the s.u. in the dihedral angle between two l.s. planes) are
estimated using the full covariance matrix. The cell s.u.'s are taken into
account individually in the estimation of s.u.'s in distances, angles and
torsion angles; correlations between s.u.'s in cell parameters are only used
when they are defined by crystal symmetry. An approximate (isotropic)
treatment of cell s.u.'s is used for estimating s.u.'s involving l.s. planes.
;
loop_
    _geom_bond_atom_site_label_1
    _geom_bond_atom_site_label_2
    _geom_bond_site_symmetry_2
    _geom_bond_distance
    _geom_bond_publ_flag
    Br1 C1 . 1.893(2) ?
    C1 C5 . 1.371(4) ?
    C1 C2 . 1.399(3) ?
    C2 C3 . 1.370(3) ?
    C2 H2 . 0.9300 ?
    C3 N2 . 1.381(3) ?
    C3 C4 . 1.398(3) ?
    C4 N1 . 1.322(3) ?
    C4 N3 . 1.375(3) ?
    C5 N1 . 1.347(3) ?
    C5 H5 . 0.9300 ?
    C6 O1 . 1.212(3) ?
    C6 N3 . 1.385(3) ?
    C6 N2 . 1.387(3) ?
    C7 N2 . 1.450(3) ?
    C7 C8 . 1.494(4) ?
    C7 H7A . 0.9700 ?
    C7 H7B . 0.9700 ?
    C8 O3 . 1.389(3) ?
    C8 O2 . 1.409(3) ?
    C8 H8 . 0.9800 ?
    C9 O2 . 1.422(4) ?
    C9 C10 . 1.488(4) ?
    C9 H9A . 0.9700 ?
    C9 H9B . 0.9700 ?
    C10 O3 . 1.427(3) ?
    C10 H10A . 0.9700 ?
    C10 H10B . 0.9700 ?
    C11 N3 . 1.452(3) ?
    C11 C12 . 1.524(4) ?
    C11 H11A . 0.9700 ?
    C11 H11B . 0.9700 ?
    C12 O4 . 1.389(3) ?
    C12 O5 . 1.403(3) ?
    C12 H12 . 0.9800 ?
    C13 O4 . 1.403(4) ?
    C13 C14 . 1.469(4) ?
    C13 H13A . 0.9700 ?
    C13 H13B . 0.9700 ?
    C14 O5 . 1.428(3) ?
    C14 H14A . 0.9700 ?
    C14 H14B . 0.9700 ?
loop_
    _geom_angle_atom_site_label_1
    _geom_angle_atom_site_label_2
    _geom_angle_atom_site_label_3
    _geom_angle_site_symmetry_1
    _geom_angle_site_symmetry_3
    _geom_angle
    _geom_angle_publ_flag
    C5 C1 C2 . . 121.9(2) ?
    C5 C1 Br1 . . 119.34(18) ?
    C2 C1 Br1 . . 118.71(19) ?
    C3 C2 C1 . . 114.8(2) ?
    C3 C2 H2 . . 122.6 ?
    C1 C2 H2 . . 122.6 ?
    C2 C3 N2 . . 133.6(2) ?
    C2 C3 C4 . . 119.4(2) ?
    N2 C3 C4 . . 107.0(2) ?
    N1 C4 N3 . . 126.2(2) ?
    N1 C4 C3 . . 126.3(2) ?
    N3 C4 C3 . . 107.5(2) ?
    N1 C5 C1 . . 123.5(2) ?
    N1 C5 H5 . . 118.2 ?
    C1 C5 H5 . . 118.2 ?
    O1 C6 N3 . . 127.1(2) ?
    O1 C6 N2 . . 126.8(2) ?
    N3 C6 N2 . . 106.1(2) ?
    N2 C7 C8 . . 114.0(2) ?
    N2 C7 H7A . . 108.7 ?
    C8 C7 H7A . . 108.7 ?
    N2 C7 H7B . . 108.7 ?
    C8 C7 H7B . . 108.7 ?
    H7A C7 H7B . . 107.6 ?
    O3 C8 O2 . . 105.6(2) ?
    O3 C8 C7 . . 112.7(2) ?
    O2 C8 C7 . . 111.7(2) ?
    O3 C8 H8 . . 108.9 ?
    O2 C8 H8 . . 108.9 ?
    C7 C8 H8 . . 108.9 ?
    O2 C9 C10 . . 105.2(2) ?
    O2 C9 H9A . . 110.7 ?
    C10 C9 H9A . . 110.7 ?
    O2 C9 H9B . . 110.7 ?
    C10 C9 H9B . . 110.7 ?
    H9A C9 H9B . . 108.8 ?
    O3 C10 C9 . . 103.8(2) ?
    O3 C10 H10A . . 111.0 ?
    C9 C10 H10A . . 111.0 ?
    O3 C10 H10B . . 111.0 ?
    C9 C10 H10B . . 111.0 ?
    H10A C10 H10B . . 109.0 ?
    N3 C11 C12 . . 110.9(2) ?
    N3 C11 H11A . . 109.5 ?
    C12 C11 H11A . . 109.5 ?
    N3 C11 H11B . . 109.5 ?
    C12 C11 H11B . . 109.5 ?
    H11A C11 H11B . . 108.0 ?
    O4 C12 O5 . . 107.53(19) ?
    O4 C12 C11 . . 111.1(2) ?
    O5 C12 C11 . . 110.3(2) ?
    O4 C12 H12 . . 109.3 ?
    O5 C12 H12 . . 109.3 ?
    C11 C12 H12 . . 109.3 ?
    O4 C13 C14 . . 107.2(2) ?
    O4 C13 H13A . . 110.3 ?
    C14 C13 H13A . . 110.3 ?
    O4 C13 H13B . . 110.3 ?
    C14 C13 H13B . . 110.3 ?
    H13A C13 H13B . . 108.5 ?
    O5 C14 C13 . . 104.1(2) ?
    O5 C14 H14A . . 110.9 ?
    C13 C14 H14A . . 110.9 ?
    O5 C14 H14B . . 110.9 ?
    C13 C14 H14B . . 110.9 ?
    H14A C14 H14B . . 109.0 ?
    C4 N1 C5 . . 114.0(2) ?
    C3 N2 C6 . . 109.6(2) ?
    C3 N2 C7 . . 126.3(2) ?
    C6 N2 C7 . . 123.4(2) ?
    C4 N3 C6 . . 109.7(2) ?
    C4 N3 C11 . . 125.6(2) ?
    C6 N3 C11 . . 124.4(2) ?
    C8 O2 C9 . . 106.0(2) ?
    C8 O3 C10 . . 103.7(2) ?
    C12 O4 C13 . . 107.9(2) ?
    C12 O5 C14 . . 106.51(19) ?
loop_
    _geom_torsion_atom_site_label_1
    _geom_torsion_atom_site_label_2
    _geom_torsion_atom_site_label_3
    _geom_torsion_atom_site_label_4
    _geom_torsion_site_symmetry_1
    _geom_torsion_site_symmetry_2
    _geom_torsion_site_symmetry_3
    _geom_torsion_site_symmetry_4
    _geom_torsion
    _geom_torsion_publ_flag
    C5 C1 C2 C3 . . . . -1.3(3) ?
    Br1 C1 C2 C3 . . . . 178.13(17) ?
    C1 C2 C3 N2 . . . . -179.0(2) ?
    C1 C2 C3 C4 . . . . 0.3(3) ?
    C2 C3 C4 N1 . . . . 1.0(4) ?
    N2 C3 C4 N1 . . . . -179.6(2) ?
    C2 C3 C4 N3 . . . . -179.2(2) ?
    N2 C3 C4 N3 . . . . 0.2(3) ?
    C2 C1 C5 N1 . . . . 1.3(4) ?
    Br1 C1 C5 N1 . . . . -178.18(18) ?
    N2 C7 C8 O3 . . . . 64.1(3) ?
    N2 C7 C8 O2 . . . . -54.6(3) ?
    O2 C9 C10 O3 . . . . -14.6(3) ?
    N3 C11 C12 O4 . . . . 60.3(3) ?
    N3 C11 C12 O5 . . . . 179.4(2) ?
    O4 C13 C14 O5 . . . . 12.2(4) ?
    N3 C4 N1 C5 . . . . 179.2(2) ?
    C3 C4 N1 C5 . . . . -1.1(3) ?
    C1 C5 N1 C4 . . . . 0.0(3) ?
    C2 C3 N2 C6 . . . . 179.4(3) ?
    C4 C3 N2 C6 . . . . 0.1(3) ?
    C2 C3 N2 C7 . . . . -9.8(4) ?
    C4 C3 N2 C7 . . . . 170.9(2) ?
    O1 C6 N2 C3 . . . . -179.8(2) ?
    N3 C6 N2 C3 . . . . -0.3(3) ?
    O1 C6 N2 C7 . . . . 9.1(4) ?
    N3 C6 N2 C7 . . . . -171.4(2) ?
    C8 C7 N2 C3 . . . . 87.4(3) ?
    C8 C7 N2 C6 . . . . -103.0(3) ?
    N1 C4 N3 C6 . . . . 179.4(2) ?
    C3 C4 N3 C6 . . . . -0.4(3) ?
    N1 C4 N3 C11 . . . . 5.4(4) ?
    C3 C4 N3 C11 . . . . -174.4(2) ?
    O1 C6 N3 C4 . . . . 179.9(2) ?
    N2 C6 N3 C4 . . . . 0.4(3) ?
    O1 C6 N3 C11 . . . . -6.0(4) ?
    N2 C6 N3 C11 . . . . 174.6(2) ?
    C12 C11 N3 C4 . . . . 68.0(3) ?
    C12 C11 N3 C6 . . . . -105.2(3) ?
    O3 C8 O2 C9 . . . . 31.3(3) ?
    C7 C8 O2 C9 . . . . 154.1(2) ?
    C10 C9 O2 C8 . . . . -9.6(3) ?
    O2 C8 O3 C10 . . . . -40.7(3) ?
    C7 C8 O3 C10 . . . . -162.9(2) ?
    C9 C10 O3 C8 . . . . 33.5(3) ?
    O5 C12 O4 C13 . . . . -18.7(3) ?
    C11 C12 O4 C13 . . . . 102.1(3) ?
    C14 C13 O4 C12 . . . . 3.6(4) ?
    O4 C12 O5 C14 . . . . 26.6(3) ?
    C11 C12 O5 C14 . . . . -94.7(2) ?
    C13 C14 O5 C12 . . . . -23.4(3) ?
loop_
    _geom_hbond_atom_site_label_D
    _geom_hbond_atom_site_label_H
    _geom_hbond_atom_site_label_A
    _geom_hbond_site_symmetry_A
    _geom_hbond_distance_DH
    _geom_hbond_distance_HA
    _geom_hbond_distance_DA
    _geom_hbond_angle_DHA
    C10 H10B O2 1_455 0.97 2.36 3.291(4) 160
data_global
_journal_date_recd_electronic     2013-05-14
_journal_date_accepted     2013-05-27
_journal_name_full     'Acta Crystallographica, Section E'
_journal_year     2013
_journal_volume     69
_journal_issue      7
_journal_page_first     o1029
_journal_page_last     o1030
_journal_paper_category     QO
_journal_paper_doi     10.1107/S1600536813014591
_journal_coeditor_code     FJ2631
_publ_contact_author
;
Amal Haoudi
Laboratoire de Chimie Organique Appliqu\'ee, Universit\'e Sidi Mohamed
Ben Abdallah, Facult\'e des Sciences et Techniques, Route d'Immouzzer,
BP 2202  F\`es, Morocco
;
_publ_contact_author_email     'amal_haoudi@yahoo.fr'
_publ_contact_author_fax     '212 537 77 54 40'
_publ_section_title
;\
6-Bromo-1,3-bis[(1,3-dioxolan-2-yl)methyl]-1<i>H</i>-imidazo[4,5-<i>b</i>]\
pyridin-2(3<i>H</i>)-one
;
loop_
    _publ_author_name
    _publ_author_address
    'Kandri Rodi, Youssef'
;
Laboratoire de Chimie Organique Appliqu\'ee, Universit\'e Sidi Mohamed
Ben Abdallah, Facult\'e des Sciences et Techniques, Route d'Immouzzer,
BP 2202 F\`es, Morocco
;
    'Haoudi, Amal'
;
Laboratoire de Chimie Organique Appliqu\'ee, Universit\'e Sidi Mohamed
Ben Abdallah, Facult\'e des Sciences et Techniques, Route d'Immouzzer,
BP 2202 F\`es, Morocco
;
    'Capet , Fr\'ed\'eric'
;
Unit\'e de Catalyse et de Chimie du Solide (UCCS), UMR 8181
Ecole Nationale Sup\'erieure de Chimie de Lille, France
;
    'Mazzah, Ahmed'
;
USR 3290 Miniaturisation pour l'analyse, la synth\`ese et la prot\'eomique,
59655 Villeneuve d'Ascq Cedex, Universit\'e Lille 1, France
;
    'Essassi, El Mokhtar'
;
Laboratoire de Chimie Organique H\'et\'erocyclique,URAC 21, P\^ole de
comp\'etences Pharmacochimie, Universit\'e Mohammed V-Agdal,
BP 1014 Avenue Ibn Batouta, Rabat
Morocco
;
    'El Ammari, Lahcen'
;
Laboratoire de Chimie du Solide Appliqu\'ee, Facult\'e des Sciences,
Universit\'e Mohammed V-Agdal, Avenue Ibn Battouta, BP 1014, Rabat, Morocco
;
_iucr_refine_instructions_details
;
TITL mo_SK2_0m in P2(1)/n
CELL 0.71073   5.1144  17.8029  16.5365  90.000  97.009  90.000
ZERR    4.00   0.0001   0.0004   0.0005   0.000   0.002   0.000
LATT 1
SYMM 0.5-X, 0.5+Y, 0.5-Z
SFAC C  H  N  O  Br
UNIT 56  64  12  20  4
L.S. 4
ACTA
BOND $H
HTAB 2.6
HTAB C10 O2_$1
eqiv $1 -1+x, y, z
FMAP 2
PLAN 10
CONF
SIZE 0.024 0.072 0.154
TEMP 23.000
WGHT      0.0418      0.7351
FVAR       0.17458
MOLE 1
BR1   5    1.050830    0.395329    0.301601    11.00000    0.04953    0.04740 =
         0.06820    0.00911    0.02220   -0.00250
C1    1    0.803077    0.326148    0.334386    11.00000    0.03953    0.03609 =
         0.04669    0.00529    0.01569    0.00539
C2    1    0.774630    0.320475    0.417309    11.00000    0.04034    0.03768 =
         0.04628   -0.00121    0.00587   -0.00062
AFIX  43
H2    2    0.876218    0.348331    0.457073    11.00000   -1.20000
AFIX   0
C3    1    0.585569    0.270715    0.435415    11.00000    0.04064    0.03465 =
         0.03614    0.00345    0.01073    0.00331
C4    1    0.441789    0.230534    0.372200    11.00000    0.03768    0.02785 =
         0.04233    0.00133    0.00799    0.00328
C5    1    0.655716    0.283433    0.276628    11.00000    0.05042    0.03594 =
         0.04152    0.00263    0.01598    0.00747
AFIX  43
H5    2    0.685660    0.288658    0.222561    11.00000   -1.20000
AFIX   0
C6    1    0.294637    0.196402    0.490083    11.00000    0.04490    0.03378 =
         0.04525    0.00484    0.00841    0.00715
C7    1    0.608362    0.268772    0.588714    11.00000    0.04798    0.05143 =
         0.03847    0.00341    0.00443    0.00119
AFIX  23
H7A   2    0.798310    0.271179    0.590029    11.00000   -1.20000
H7B   2    0.568846    0.229026    0.625468    11.00000   -1.20000
AFIX   0
C8    1    0.513213    0.341551    0.619100    11.00000    0.04464    0.05448 =
         0.03409   -0.00101    0.00365   -0.00398
AFIX  13
H8    2    0.611427    0.352585    0.672425    11.00000   -1.20000
AFIX   0
C9    1    0.355296    0.455766    0.578456    11.00000    0.06186    0.05399 =
         0.09403    0.00592    0.01730    0.00545
AFIX  23
H9A   2    0.257238    0.470977    0.527147    11.00000   -1.20000
H9B   2    0.436966    0.499809    0.605287    11.00000   -1.20000
AFIX   0
C10   1    0.180123    0.418338    0.630949    11.00000    0.04712    0.05779 =
         0.07036   -0.01500    0.01042   -0.00279
AFIX  23
H10A  2    0.213043    0.436573    0.686535    11.00000   -1.20000
H10B  2   -0.003585    0.426752    0.610651    11.00000   -1.20000
AFIX   0
C11   1    0.092753    0.130269    0.363767    11.00000    0.04034    0.04252 =
         0.04574    0.00458    0.00166   -0.00254
AFIX  23
H11A  2   -0.007877    0.153288    0.316697    11.00000   -1.20000
H11B  2   -0.030329    0.112040    0.399472    11.00000   -1.20000
AFIX   0
C12   1    0.250686    0.064546    0.336148    11.00000    0.04826    0.03577 =
         0.04677    0.00078   -0.00172   -0.00169
AFIX  13
H12   2    0.372650    0.082883    0.299270    11.00000   -1.20000
AFIX   0
C13   1    0.258019   -0.036720    0.418347    11.00000    0.08002    0.06457 =
         0.06568    0.01990   -0.01247   -0.01248
AFIX  23
H13A  2    0.198889   -0.034088    0.471823    11.00000   -1.20000
H13B  2    0.372996   -0.079910    0.416930    11.00000   -1.20000
AFIX   0
C14   1    0.031353   -0.043477    0.355128    11.00000    0.06145    0.04836 =
         0.05285    0.00238    0.00295   -0.00892
AFIX  23
H14A  2    0.021325   -0.093528    0.331775    11.00000   -1.20000
H14B  2   -0.131915   -0.032708    0.377153    11.00000   -1.20000
AFIX   0
N1    3    0.470298    0.234411    0.293963    11.00000    0.04939    0.03539 =
         0.03832    0.00116    0.00966    0.00418
N2    3    0.493539    0.249412    0.506634    11.00000    0.04587    0.03772 =
         0.03785    0.00127    0.00897   -0.00214
N3    3    0.265199    0.186063    0.406536    11.00000    0.04449    0.03290 =
         0.04150    0.00040    0.01143   -0.00188
O1    4    0.170804    0.166275    0.538964    11.00000    0.05972    0.05206 =
         0.05233    0.01003    0.02040   -0.00770
O2    4    0.548788    0.401113    0.565430    11.00000    0.05082    0.04985 =
         0.05632    0.00432    0.01582   -0.00208
O3    4    0.246292    0.340695    0.626549    11.00000    0.05278    0.05164 =
         0.07156   -0.00489    0.02437   -0.00583
O4    4    0.392327    0.029099    0.402392    11.00000    0.06193    0.04483 =
         0.07677    0.00008   -0.02596    0.00526
O5    4    0.081207    0.011290    0.295619    11.00000    0.07116    0.04578 =
         0.04307   -0.00126   -0.01074   -0.00876
HKLF 4
REM  mo_SK2_0m in P2(1)/n
REM R1 =  0.0355 for   2632 Fo > 4sig(Fo)  and  0.0518 for all   3421 data
REM    208 parameters refined using      0 restraints
END
WGHT      0.0418      0.7351
REM Highest difference peak  0.448,  deepest hole -0.273,  1-sigma level  0.056
Q1    1   1.1237  0.4001  0.3557  11.00000  0.05    0.45
Q2    1   0.2622  0.0304  0.4344  11.00000  0.05    0.38
Q3    1   1.0145  0.3751  0.2355  11.00000  0.05    0.37
Q4    1  -0.0515  0.0270  0.3247  11.00000  0.05    0.33
Q5    1   1.0448  0.3501  0.2978  11.00000  0.05    0.31
Q6    1   0.8152  0.3225  0.3764  11.00000  0.05    0.30
Q7    1   0.5317  0.2570  0.4007  11.00000  0.05    0.29
Q8    1   0.5346  0.2580  0.5487  11.00000  0.05    0.26
Q9    1   0.4325  0.0215  0.3904  11.00000  0.05    0.26
Q10   1   0.9042  0.4022  0.3073  11.00000  0.05    0.24
;
