# Supplementary material for: 6-Bromo-1,3-bis­[(1,3-dioxolan-2-yl)meth­yl]-1H-imidazo[4,5-b]pyridin-2(3H)-one
Source: Acta Crystallogr Sect E Struct Rep Online. 2013 Jun 8;69(Pt 7):o1029–30. doi: 10.1107/S1600536813014591 (PMC3772466; doi:10.1107/S1600536813014591)
Supplement: Supplementary file 2 [file e-69-o1029-Isup2.hkl]

#
# h,k,l, Fc-squared, Fo-squared, sigma(Fo-squared) and status flag
#
data_I
_shelx_title ' mo_SK2_0m in P2(1)/n'
_shelx_refln_list_code          4
_shelx_F_calc_maximum      171.89
_exptl_crystal_F_000       784.00
_reflns_d_resolution_high  0.7709
 
loop_
 _symmetry_equiv_pos_as_xyz
 'x, y, z'
 '-x+1/2, y+1/2, -z+1/2'
 '-x, -y, -z'
 'x-1/2, -y-1/2, z-1/2'
 
_cell_length_a     5.1144
_cell_length_b    17.8029
_cell_length_c    16.5365
_cell_angle_alpha  90.000
_cell_angle_beta   97.009
_cell_angle_gamma  90.000
 
_shelx_F_squared_multiplier     1.000
 
loop_
 _refln_index_h
 _refln_index_k
 _refln_index_l
 _refln_F_squared_calc
 _refln_F_squared_meas
 _refln_F_squared_sigma
 _refln_observed_status
   2   0   0     4635.80     4826.78     76.83 o
   4   0   0      975.56     1013.62     27.31 o
   6   0   0      106.24      127.99     24.88 o
   1   1   0      405.26      364.87      4.85 o
   2   1   0     4099.83     4289.25     48.52 o
   3   1   0      102.31      121.84      7.56 o
   4   1   0     1025.88     1076.29     19.85 o
   5   1   0       19.87       31.87      7.27 o
   6   1   0        2.05       17.65     14.40 o
   0   2   0     1782.07     1929.59     59.57 o
   1   2   0     1619.89     1808.49     19.74 o
   2   2   0      336.75      342.52      6.53 o
   3   2   0     1290.13     1272.78     20.95 o
   4   2   0       91.69       93.17      6.70 o
   5   2   0      425.09      414.50     13.24 o
   6   2   0        4.66       31.50     13.25 o
   1   3   0      833.20      959.89     10.00 o
   2   3   0     2409.99     2405.99     28.17 o
   3   3   0      134.38      149.81     12.43 o
   4   3   0     1705.79     1564.48     26.33 o
   5   3   0       75.26       58.87      9.53 o
   6   3   0      573.40      623.81     23.74 o
   0   4   0      627.58      650.50     12.28 o
   1   4   0    14874.87    15571.53    148.66 o
   2   4   0      429.84      352.61      7.49 o
   3   4   0      220.99      228.43      7.46 o
   4   4   0      312.86      294.87      9.63 o
   5   4   0      108.18       96.42     12.77 o
   6   4   0       17.12       15.69     11.34 o
   1   5   0     8300.71     8742.89     83.30 o
   2   5   0      631.46      619.48      8.88 o
   3   5   0      531.39      530.59      9.87 o
   4   5   0      335.57      348.61     11.20 o
   5   5   0       38.90       33.35      9.09 o
   6   5   0        9.68       21.28     11.32 o
   0   6   0     2918.83     2969.91     51.52 o
   1   6   0     4880.65     5287.80     60.07 o
   2   6   0    10981.12    11289.73    137.32 o
   3   6   0      925.94      874.11     13.76 o
   4   6   0       21.68       12.45      4.94 o
   5   6   0      451.15      434.39     17.00 o
   6   6   0        1.76       -0.37     11.02 o
   1   7   0     1480.43     1624.12     20.02 o
   2   7   0     5955.38     6195.54     76.42 o
   3   7   0      102.05      106.30      6.28 o
   4   7   0      948.18     1021.08     25.88 o
   5   7   0       42.16       42.67      9.53 o
   6   7   0      195.43      242.82     18.77 o
   0   8   0      982.74      928.38     18.25 o
   1   8   0        9.43       10.38      1.85 o
   2   8   0    10331.60    11090.22    125.42 o
   3   8   0     1016.65      962.42     17.38 o
   4   8   0       67.59       68.77      8.34 o
   5   8   0      108.15      117.60     11.98 o
   6   8   0       12.34       18.32     27.33 o
   1   9   0     3505.43     3351.90     39.28 o
   2   9   0      293.60      318.06      6.39 o
   3   9   0     1505.84     1549.36     24.95 o
   4   9   0      267.21      271.16     17.16 o
   5   9   0       17.81       11.73     11.60 o
   6   9   0       10.09       12.30     17.51 o
   0  10   0     1325.74     1219.62     19.77 o
   1  10   0       64.39       61.51      2.57 o
   2  10   0     1100.13     1031.97     12.34 o
   3  10   0      772.66      732.87     14.50 o
   4  10   0        5.00        0.32      7.28 o
   5  10   0       49.18       64.03     12.83 o
   1  11   0     1098.34     1082.10     13.15 o
   2  11   0      471.47      457.48      6.92 o
   3  11   0       41.36       42.30      5.80 o
   4  11   0      838.82      793.82     20.66 o
   5  11   0        7.15       -8.55     10.67 o
   0  12   0      533.56      602.17     12.82 o
   1  12   0       20.35        9.99      2.62 o
   2  12   0        0.03       -2.40      2.40 o
   3  12   0     1811.24     1871.37     48.69 o
   4  12   0      163.21      132.19     10.48 o
   5  12   0      237.62      256.36     17.57 o
   1  13   0      965.04      937.07     13.93 o
   2  13   0      266.40      258.11      5.79 o
   3  13   0        3.01        1.55      6.79 o
   4  13   0      466.11      440.83     16.02 o
   5  13   0        5.24       10.26     12.47 o
   0  14   0     4697.02     4477.51     87.49 o
   1  14   0        0.09        0.27      2.94 o
   2  14   0      913.88      888.23     12.58 o
   3  14   0      493.52      474.30     15.27 o
   4  14   0      215.90      201.99     12.22 o
   5  14   0        5.80       -8.70     12.37 o
   1  15   0     1124.58     1131.26     23.11 o
   2  15   0       30.72       28.10      4.81 o
   3  15   0      272.38      285.22     17.85 o
   4  15   0      164.62      182.26     12.17 o
   5  15   0        1.83       17.43     12.84 o
   0  16   0      655.59      665.05     12.96 o
   1  16   0       25.64       23.75      3.75 o
   2  16   0      346.70      341.15      9.70 o
   3  16   0      196.38      198.75     11.30 o
   4  16   0       13.35       11.54      9.29 o
   1  17   0       39.37       35.84      4.60 o
   2  17   0      259.74      242.75     14.88 o
   3  17   0       60.67       53.64      9.56 o
   4  17   0       79.11       73.43     10.89 o
   0  18   0      683.78      693.50     16.95 o
   1  18   0      576.65      573.42      9.83 o
   2  18   0      163.68      164.02      8.32 o
   3  18   0       79.08      102.14      9.87 o
   4  18   0        0.64        4.15     19.15 o
   1  19   0      100.37      102.91      5.89 o
   2  19   0       48.02       33.27      5.85 o
   3  19   0       86.79      101.58     10.05 o
   0  20   0       83.05      116.50      7.50 o
   1  20   0       17.53       20.81      5.27 o
   2  20   0      243.15      241.02     14.30 o
   3  20   0       53.04       86.42     16.37 o
   1  21   0       26.56       38.32      5.79 o
   2  21   0       83.34      100.57     12.32 o
   0  22   0        6.54       17.90     10.97 o
   1  22   0        5.50       16.86      8.10 o
  -5   0   1     1632.19     1661.55     40.96 o
  -3   0   1    11315.09    11930.43    230.49 o
  -1   0   1     7988.11     8098.56    109.85 o
   1   0   1      161.88      175.59      4.77 o
   3   0   1     6272.94     6082.32    119.96 o
   5   0   1     1895.75     1894.02     73.65 o
  -6   1   1       51.91       48.84     15.59 o
  -5   1   1       24.86       24.73      8.03 o
  -4   1   1      505.55      545.92     19.67 o
  -3   1   1      211.52      201.43     18.82 o
  -2   1   1        4.94        4.56      2.14 o
  -1   1   1     9242.10     9871.51    100.90 o
   0   1   1       63.51       54.90      1.09 o
   1   1   1       24.37       29.53      1.44 o
   2   1   1     2931.86     2981.55     34.28 o
   3   1   1     1021.52     1178.36     57.47 o
   4   1   1      970.55      950.13     18.22 o
   5   1   1       59.06       50.78      7.59 o
   6   1   1       88.41      115.91     17.01 o
  -6   2   1       48.64       45.27     12.63 o
  -5   2   1       19.10       24.88      7.03 o
  -4   2   1      930.08      944.65     18.38 o
  -3   2   1      258.69      334.48     12.71 o
  -2   2   1     6961.01     6904.96     84.45 o
  -1   2   1      120.78      126.24      3.15 o
   0   2   1     1834.84     1888.65     23.19 o
   1   2   1    14041.47    14749.02    141.10 o
   2   2   1     1608.66     1589.26     21.08 o
   3   2   1     1223.89     1249.53     20.51 o
   4   2   1      280.23      292.52     10.04 o
   5   2   1       75.43       66.19      8.08 o
   6   2   1       72.15       65.11     16.77 o
  -6   3   1       83.39       88.12     16.45 o
  -5   3   1        7.69       10.59      8.22 o
  -4   3   1      144.95      155.32      8.00 o
  -3   3   1     3833.46     3891.46     55.69 o
  -2   3   1        2.99        6.49      2.13 o
  -1   3   1    29545.14    31531.86    283.77 o
   0   3   1     3490.39     3743.77     43.04 o
   1   3   1     8590.14     9046.65     86.24 o
   2   3   1     1417.84     1412.53     19.02 o
   3   3   1      447.48      453.90     10.53 o
   4   3   1      759.51      753.57     15.71 o
   5   3   1        2.13       -8.18      8.18 o
   6   3   1        4.56       -1.78     11.38 o
  -6   4   1        0.38       13.66     11.21 o
  -5   4   1      393.89      414.41     16.66 o
  -4   4   1      478.35      472.35     17.43 o
  -3   4   1     2056.98     2080.75     31.56 o
  -2   4   1     5689.86     5730.00     64.41 o
  -1   4   1     8397.98     9173.63     79.99 o
   0   4   1      609.06      538.92      6.99 o
   1   4   1     7262.08     7719.06     85.34 o
   2   4   1     1433.10     1451.66     17.81 o
   3   4   1     1204.41     1173.39     19.64 o
   4   4   1      159.59      162.38      7.69 o
   5   4   1      157.63      157.38     12.36 o
   6   4   1       45.44       55.33     15.74 o
  -6   5   1      186.16      201.81     14.91 o
  -5   5   1       24.80       21.90      9.00 o
  -4   5   1      879.94      850.34     16.89 o
  -3   5   1       52.59       66.21      4.78 o
  -2   5   1       38.97       40.96      2.59 o
  -1   5   1     8723.46     9372.83     86.47 o
   0   5   1     7087.11     7656.34     87.56 o
   1   5   1     2866.53     2970.05     33.47 o
   2   5   1     2307.74     2211.11     26.03 o
   3   5   1      300.72      298.56      7.35 o
   4   5   1     1727.51     1747.96     28.46 o
   5   5   1        0.54       13.13      8.81 o
   6   5   1      145.03      161.49     14.09 o
  -6   6   1        6.42       15.74     21.28 o
  -5   6   1      554.09      536.33     25.88 o
  -4   6   1      128.44      112.96      6.75 o
  -3   6   1      184.69      198.54      6.44 o
  -2   6   1     1194.25     1184.93     14.94 o
  -1   6   1     5069.68     5807.24     61.22 o
   0   6   1     4298.70     4521.76     52.17 o
   1   6   1       44.56       35.06      2.03 o
   2   6   1     2840.05     2882.42     36.87 o
   3   6   1      517.54      422.90     12.05 o
   4   6   1       13.18       35.35     11.42 o
   5   6   1      474.77      477.54     17.60 o
   6   6   1       61.74       61.94     12.04 o
  -6   7   1        7.72       17.29     22.91 o
  -5   7   1       14.32        0.40      8.52 o
  -4   7   1      668.78      638.91     17.63 o
  -3   7   1     1276.50     1322.92     18.91 o
  -2   7   1      215.69      210.15      4.97 o
  -1   7   1     1828.01     1604.75     15.67 o
   0   7   1      151.62      151.54      3.16 o
   1   7   1     9863.38    10003.58    135.59 o
   2   7   1     1617.89     1680.89     22.60 o
   3   7   1      528.20      476.38     11.22 o
   4   7   1       37.95       38.81      7.74 o
   5   7   1      225.27      203.23     12.84 o
   6   7   1        6.32       -6.22     13.27 o
  -6   8   1        3.59       -6.77     13.47 o
  -5   8   1      166.26      143.62     11.96 o
  -4   8   1      138.63      132.53      9.71 o
  -3   8   1     1768.78     1798.21     28.24 o
  -2   8   1     6956.84     7039.71     75.54 o
  -1   8   1     2144.52     2277.69     21.81 o
   0   8   1     5370.21     5550.73     69.24 o
   1   8   1      294.68      281.39      5.38 o
   2   8   1       18.13       30.62      4.11 o
   3   8   1      960.94      961.95     17.31 o
   4   8   1       23.43       13.71      7.18 o
   5   8   1       39.09       39.84      9.78 o
   6   8   1       91.51      102.91     16.08 o
  -6   9   1      307.25      284.70     19.76 o
  -5   9   1       18.25        5.48     10.90 o
  -4   9   1      894.53      889.19     44.48 o
  -3   9   1       40.68       41.14      4.31 o
  -2   9   1      462.11      478.75     11.33 o
  -1   9   1     1055.32      941.66     10.50 o
   0   9   1      974.93     1014.23     12.91 o
   1   9   1      258.85      205.36      4.79 o
   2   9   1     2621.41     2617.91     33.81 o
   3   9   1      926.32      850.72     16.06 o
   4   9   1      512.56      540.93     16.71 o
   5   9   1        0.19       -0.11     11.31 o
   6   9   1      111.84      120.22     20.79 o
  -5  10   1      356.01      376.53     39.12 o
  -4  10   1      139.62      149.88     10.31 o
  -3  10   1      237.45      258.18     13.00 o
  -2  10   1      228.67      243.95      4.93 o
  -1  10   1       34.05       44.65      2.35 o
   0  10   1       44.38       35.43      2.11 o
   1  10   1     2361.90     2392.49     26.66 o
   2  10   1      826.09      836.07     12.58 o
   3  10   1     1912.47     1941.38     30.12 o
   4  10   1        7.74        6.99      7.08 o
   5  10   1      208.75      197.25     20.13 o
  -5  11   1        0.41       -0.98     11.41 o
  -4  11   1       27.82       34.45      8.12 o
  -3  11   1     1448.28     1393.86     40.44 o
  -2  11   1      402.28      411.10      6.65 o
  -1  11   1     2291.10     2316.46     25.95 o
   0  11   1      445.12      453.03      7.08 o
   1  11   1     2282.50     2219.84     26.40 o
   2  11   1      295.37      290.02      6.97 o
   3  11   1       24.28       23.81      6.23 o
   4  11   1      498.11      473.27     27.82 o
   5  11   1       25.08       46.81     16.53 o
  -5  12   1       17.44        0.30     20.46 o
  -4  12   1      372.35      349.14     15.56 o
  -3  12   1      831.43      829.21     19.96 o
  -2  12   1     1648.09     1671.16     18.27 o
  -1  12   1       35.30       35.47      2.33 o
   0  12   1     4297.77     4212.48     53.20 o
   1  12   1      298.12      293.58      6.07 o
   2  12   1      634.19      608.72      8.94 o
   3  12   1      308.81      303.34     14.17 o
   4  12   1      120.63       95.57     18.49 o
   5  12   1        0.40       -1.54     11.37 o
  -5  13   1       18.88       30.24     12.47 o
  -4  13   1       94.44      106.23     10.36 o
  -3  13   1      445.83      408.15     14.20 o
  -2  13   1       19.64       17.47      3.04 o
  -1  13   1     1956.63     1870.29     22.67 o
   0  13   1      204.32      233.33      4.92 o
   1  13   1     1303.01     1303.82     18.24 o
   2  13   1      902.47      878.60     20.10 o
   3  13   1       20.56       19.35      7.03 o
   4  13   1       46.35       39.37      8.94 o
   5  13   1        5.63       11.25     12.15 o
  -5  14   1      125.30      103.76     14.76 o
  -4  14   1       99.82      114.03     10.56 o
  -3  14   1      589.09      543.77     28.30 o
  -2  14   1       29.38       25.79      4.15 o
  -1  14   1       99.58      110.36      3.11 o
   0  14   1       86.89       79.14      3.27 o
   1  14   1      202.94      213.73      5.53 o
   2  14   1      323.59      316.26      6.63 o
   3  14   1      605.62      638.04     17.49 o
   4  14   1      164.21      173.78     11.70 o
   5  14   1      119.06      122.70     15.26 o
  -5  15   1        0.67        2.07     12.77 o
  -4  15   1      334.48      337.30     14.95 o
  -3  15   1        1.32       -4.77      7.10 o
  -2  15   1      445.97      437.66      9.41 o
  -1  15   1      213.13      210.22      6.00 o
   0  15   1      632.22      632.53     12.25 o
   1  15   1      189.34      182.31     10.45 o
   2  15   1      797.28      863.61     13.83 o
   3  15   1       89.79       96.55      8.86 o
   4  15   1      550.38      580.42     19.00 o
  -4  16   1      400.09      414.62     16.58 o
  -3  16   1       90.35       91.14      9.07 o
  -2  16   1      381.82      389.56     10.52 o
  -1  16   1       15.38       17.46      3.27 o
   0  16   1     1320.13     1320.96     17.87 o
   1  16   1       64.97       58.49      6.58 o
   2  16   1       82.92       87.09      4.74 o
   3  16   1      183.85      176.71     10.66 o
   4  16   1      206.92      205.08     12.93 o
  -4  17   1       90.37       66.99     10.67 o
  -3  17   1      193.34      184.06     11.26 o
  -2  17   1       19.24       14.79      5.55 o
  -1  17   1      285.74      303.02      7.46 o
   0  17   1       11.72        7.98      3.87 o
   1  17   1      562.60      539.06     15.50 o
   2  17   1        4.16        6.00      4.76 o
   3  17   1       62.85       67.51     11.82 o
   4  17   1       11.82       15.59     16.38 o
  -4  18   1       28.58       31.73     10.40 o
  -3  18   1      156.49      153.07     10.93 o
  -2  18   1      362.63      358.46     12.38 o
  -1  18   1       38.67       40.61      4.81 o
   0  18   1      797.20      847.79     12.35 o
   1  18   1       56.22       44.64      7.16 o
   2  18   1      175.72      176.32      7.13 o
   3  18   1      141.11      164.19     10.90 o
   4  18   1        1.82        3.32     11.62 o
  -3  19   1        2.24        1.01      8.52 o
  -2  19   1       15.56       16.05      6.52 o
  -1  19   1       20.10       28.22      4.56 o
   0  19   1      236.00      239.15      6.71 o
   1  19   1        6.90        7.48      6.98 o
   2  19   1      324.10      338.84     12.16 o
   3  19   1        5.57       15.24      9.35 o
  -3  20   1        8.43        5.72     10.18 o
  -2  20   1       35.99       35.00      6.67 o
  -1  20   1        9.86        9.63      4.65 o
   0  20   1      184.16      169.09      6.82 o
   1  20   1       80.28       79.73      9.32 o
   2  20   1      117.66      109.10      8.08 o
   3  20   1       82.35      101.03     16.86 o
  -2  21   1        5.87        7.86      6.61 o
  -1  21   1      697.24      692.53     13.26 o
   0  21   1        3.29        1.81      5.05 o
   1  21   1      189.49      211.96     14.40 o
   2  21   1       18.43       32.84     10.58 o
  -2  22   1      230.98      259.13     23.89 o
  -1  22   1        0.11        6.19      5.86 o
   0  22   1       18.48       23.04      5.67 o
   1  22   1        8.10       12.86      8.55 o
   0  23   1        1.19       -7.52      7.52 o
  -6   0   2       10.82        2.29     21.60 o
  -4   0   2     1967.18     1829.28     42.57 o
  -2   0   2     4720.99     4909.20     78.35 o
   0   0   2      888.73      862.62     12.85 o
   2   0   2     6451.29     6894.29    108.77 o
   4   0   2      683.82      678.57     21.31 o
   6   0   2       12.78       28.48     20.29 o
  -6   1   2      270.86      305.68     16.51 o
  -5   1   2      143.97      125.77     12.00 o
  -4   1   2       33.53       38.66      5.81 o
  -3   1   2     3448.24     3618.63     79.76 o
  -2   1   2       17.52       22.52      2.55 o
  -1   1   2     1344.22     1436.07     12.57 o
   0   1   2     4695.78     4900.45     44.16 o
   1   1   2    25862.13    27160.34    300.62 o
   2   1   2     1359.48     1327.11     18.01 o
   3   1   2       55.98       66.24      6.72 o
   4   1   2      186.69      158.71     12.63 o
   5   1   2       30.88       36.38      7.34 o
   6   1   2        1.99        2.69     13.53 o
  -6   2   2       15.78        7.11     10.75 o
  -5   2   2      367.36      408.98     15.64 o
  -4   2   2      326.56      299.25     10.12 o
  -3   2   2      301.51      381.66     22.59 o
  -2   2   2     2160.20     2324.26     34.75 o
  -1   2   2     3796.96     3968.62     39.39 o
   0   2   2     4246.11     4291.59     41.21 o
   1   2   2    22847.68    23581.38    241.31 o
   2   2   2       32.50       30.16      2.63 o
   3   2   2     4019.02     3808.18     54.46 o
   4   2   2        2.81       -0.11      4.91 o
   5   2   2      766.12      727.49     17.14 o
   6   2   2      108.65      103.33     17.71 o
  -6   3   2      245.75      262.80     19.36 o
  -5   3   2       20.89       11.99      6.83 o
  -4   3   2     1731.70     1734.56     28.61 o
  -3   3   2     3795.58     3999.55     57.20 o
  -2   3   2      198.76      209.48      5.01 o
  -1   3   2     2561.76     2638.48     22.43 o
   0   3   2      287.59      240.67      2.68 o
   1   3   2     6042.20     6611.39     67.73 o
   2   3   2     4471.63     4505.38     55.78 o
   3   3   2      686.29      735.23     13.96 o
   4   3   2      905.76      875.89     17.05 o
   5   3   2       13.98       18.71     12.87 o
   6   3   2        4.65       13.43     10.82 o
  -6   4   2        0.45       -0.86     10.45 o
  -5   4   2      433.06      492.55     18.50 o
  -4   4   2     1715.40     1734.64     28.56 o
  -3   4   2      134.87      151.50      7.31 o
  -2   4   2     4579.87     4687.86     53.14 o
  -1   4   2     4612.66     4620.62     34.47 o
   0   4   2     5256.57     5323.75     54.52 o
   1   4   2       28.89       46.47      1.90 o
   2   4   2      185.86      185.82      4.79 o
   3   4   2     2915.13     2883.34     42.16 o
   4   4   2      339.67      345.14     10.65 o
   5   4   2       13.78       11.13      8.57 o
   6   4   2       54.35       33.03     11.28 o
  -6   5   2        2.90        4.64     11.36 o
  -5   5   2      904.80      883.61     23.48 o
  -4   5   2      486.21      505.52     12.58 o
  -3   5   2     3271.09     3170.23     46.09 o
  -2   5   2        5.11       19.27      2.25 o
  -1   5   2    25508.14    26618.01    223.10 o
   0   5   2       66.84       49.44      1.43 o
   1   5   2     1196.38     1042.77     11.55 o
   2   5   2      201.69      162.91      4.91 o
   3   5   2      106.20      100.89      4.59 o
   4   5   2       62.61       69.05      6.33 o
   5   5   2      433.69      443.78     16.98 o
   6   5   2       13.29       23.06     11.50 o
  -6   6   2       32.94       40.30     14.31 o
  -5   6   2      184.24      204.01     20.93 o
  -4   6   2      158.94      141.66      7.65 o
  -3   6   2      109.51      123.62      9.90 o
  -2   6   2      196.62      169.93      3.93 o
  -1   6   2      631.62      623.75      6.95 o
   0   6   2     3307.65     3273.84     32.69 o
   1   6   2      610.99      576.18      9.72 o
   2   6   2      304.04      340.16      7.22 o
   3   6   2     2171.83     2272.59     30.16 o
   4   6   2       41.91       46.97      7.88 o
   5   6   2      190.53      219.47     19.79 o
   6   6   2       56.78       63.07     12.13 o
  -6   7   2      120.12      149.63     17.01 o
  -5   7   2       34.69       15.16      9.08 o
  -4   7   2      211.62      226.48     11.54 o
  -3   7   2      590.29      623.14     10.16 o
  -2   7   2     1171.03     1292.92     14.73 o
  -1   7   2      356.75      313.34      5.22 o
   0   7   2     2753.83     2616.67     31.08 o
   1   7   2     1249.47     1223.10     18.28 o
   2   7   2     4196.73     4395.06     54.99 o
   3   7   2       53.49       50.25      5.86 o
   4   7   2      649.47      624.05     17.83 o
   5   7   2       29.66       21.09     12.08 o
   6   7   2       42.00       63.41     15.05 o
  -6   8   2        5.43        6.31     13.42 o
  -5   8   2      662.59      629.14     24.14 o
  -4   8   2       17.54       30.51      6.47 o
  -3   8   2        2.29        0.60      3.60 o
  -2   8   2     1210.93     1171.19     12.81 o
  -1   8   2       83.45      107.83      2.50 o
   0   8   2     2619.97     2527.48     52.89 o
   1   8   2     1632.00     1487.60     21.79 o
   2   8   2      195.06      234.55      9.57 o
   3   8   2     3216.06     3181.65     52.30 o
   4   8   2        0.64       -2.79      7.12 o
   5   8   2      135.95      135.56     11.68 o
   6   8   2       61.53       59.36     21.93 o
  -6   9   2       48.40       12.10     14.03 o
  -5   9   2      169.19      179.37     19.15 o
  -4   9   2      238.40      209.05      9.48 o
  -3   9   2     1340.14     1302.09     16.98 o
  -2   9   2      682.26      756.91     10.41 o
  -1   9   2    10101.26    10646.66     94.11 o
   0   9   2      398.42      369.94      6.29 o
   1   9   2       86.42       91.86      3.48 o
   2   9   2      211.25      229.31      5.21 o
   3   9   2     1485.98     1460.22     23.80 o
   4   9   2      302.38      295.42     15.39 o
   5   9   2      234.83      193.28     15.29 o
  -5  10   2       81.50       94.48     24.06 o
  -4  10   2      366.18      362.99     13.91 o
  -3  10   2       10.41       13.50      3.95 o
  -2  10   2     3514.25     3446.74     33.51 o
  -1  10   2      700.53      641.73      7.34 o
   0  10   2     4023.54     3940.34     42.58 o
   1  10   2       10.08       13.12      2.53 o
   2  10   2      361.67      348.63     11.85 o
   3  10   2      339.26      322.16     15.37 o
   4  10   2      218.57      216.23     12.14 o
   5  10   2        0.90       15.38     15.38 o
  -5  11   2      157.42      149.55     15.10 o
  -4  11   2      151.34      139.43     10.88 o
  -3  11   2     2021.40     1890.69     30.82 o
  -2  11   2      427.49      467.93      6.89 o
  -1  11   2      632.93      646.02      8.09 o
   0  11   2     3052.59     3085.35     33.81 o
   1  11   2      251.26      230.85      5.73 o
   2  11   2     2947.97     2842.73     34.21 o
   3  11   2      585.50      598.52     27.97 o
   4  11   2      107.61      120.18     12.03 o
   5  11   2       58.49       62.80     12.47 o
  -5  12   2      237.31      274.20     29.95 o
  -4  12   2        6.89        0.90      9.74 o
  -3  12   2      260.95      262.64     16.93 o
  -2  12   2      550.90      561.17      8.06 o
  -1  12   2       75.22       64.51      2.69 o
   0  12   2       53.78       59.44      3.10 o
   1  12   2     2974.64     3075.15     45.17 o
   2  12   2       71.80       66.24      3.77 o
   3  12   2      322.24      333.58     24.06 o
   4  12   2       18.33       31.52     10.30 o
   5  12   2      203.56      184.11     15.93 o
  -5  13   2       22.91       25.86     12.57 o
  -4  13   2      206.70      182.00     20.06 o
  -3  13   2      574.84      578.19     16.51 o
  -2  13   2       37.56       32.83      3.66 o
  -1  13   2      359.58      330.11      8.81 o
   0  13   2      520.67      557.47     13.23 o
   1  13   2      173.59      172.96      8.40 o
   2  13   2      370.40      347.53      7.98 o
   3  13   2        7.28        3.15      6.77 o
   4  13   2      369.96      336.96     30.44 o
   5  13   2       96.66       84.53     13.70 o
  -5  14   2        0.46        5.62     12.72 o
  -4  14   2      257.31      252.13     13.12 o
  -3  14   2        3.23        9.10      7.01 o
  -2  14   2      873.33      833.70     13.89 o
  -1  14   2      329.59      341.64      6.27 o
   0  14   2       85.74       89.15      4.92 o
   1  14   2      481.38      500.12     11.65 o
   2  14   2      433.18      406.49      7.37 o
   3  14   2      156.96      146.84     10.54 o
   4  14   2       70.70       77.03     10.10 o
   5  14   2        0.89       -5.58     12.26 o
  -5  15   2       52.36       67.14     14.26 o
  -4  15   2        5.26       -6.78      8.55 o
  -3  15   2      415.87      421.81     15.01 o
  -2  15   2      157.04      142.10      6.88 o
  -1  15   2     2097.63     2156.53     27.90 o
   0  15   2      316.15      316.35     11.11 o
   1  15   2     1429.85     1458.98     28.61 o
   2  15   2       18.88       14.49      4.43 o
   3  15   2       12.57       18.75      7.62 o
   4  15   2      198.13      177.68     12.97 o
  -4  16   2       26.71       12.44      9.70 o
  -3  16   2      203.09      218.45     16.46 o
  -2  16   2       30.08       47.15      5.93 o
  -1  16   2      606.87      615.56     10.21 o
   0  16   2      143.64      180.74      6.64 o
   1  16   2     1968.07     1929.49     36.16 o
   2  16   2      102.92       98.19      4.65 o
   3  16   2      437.90      457.34     24.78 o
   4  16   2       43.27       37.88      9.82 o
  -4  17   2      162.01      177.22     12.63 o
  -3  17   2        4.58        4.29      8.27 o
  -2  17   2      111.42      101.32      6.89 o
  -1  17   2       56.71       49.27      5.59 o
   0  17   2       16.93       13.46      5.66 o
   1  17   2      240.86      250.18     16.56 o
   2  17   2      400.58      397.30     10.00 o
   3  17   2       18.48       15.26      8.01 o
   4  17   2       26.59       38.33      9.75 o
  -4  18   2       89.05      101.21     13.60 o
  -3  18   2        2.16       -7.52     10.26 o
  -2  18   2      280.74      268.67     10.19 o
  -1  18   2      168.05      201.17     20.48 o
   0  18   2      648.63      591.15     16.72 o
   1  18   2      334.83      381.86     16.25 o
   2  18   2        3.64        5.34      5.54 o
   3  18   2      298.06      318.88     13.77 o
   4  18   2        1.39        1.29     11.04 o
  -3  19   2      307.72      357.70     14.88 o
  -2  19   2        3.02        6.05      6.44 o
  -1  19   2      708.43      699.19     15.13 o
   0  19   2      174.11      176.27      9.65 o
   1  19   2        7.47       13.12      7.23 o
   2  19   2       12.33       10.34      5.69 o
   3  19   2       16.21       34.61      9.12 o
  -3  20   2       28.50       28.33     14.89 o
  -2  20   2      299.81      352.27     17.38 o
  -1  20   2        5.69       11.94      4.93 o
   0  20   2       57.58       68.38     12.11 o
   1  20   2        3.36        5.62      9.12 o
   2  20   2        4.87       -1.46      9.41 o
   3  20   2       37.27       50.49      9.32 o
  -2  21   2       18.60       25.47      8.42 o
  -1  21   2       74.94       81.60      5.92 o
   0  21   2        2.56       -2.61      8.18 o
   1  21   2       31.38       49.34     15.88 o
   2  21   2      181.35      193.44     13.79 o
  -1  22   2       11.55       16.84      5.42 o
   0  22   2       10.05        8.89      8.51 o
   1  22   2      221.99      241.07     13.30 o
  -5   0   3       80.18       67.89     10.89 o
  -3   0   3      288.14      308.09     12.72 o
  -1   0   3    14552.62    14853.84    180.52 o
   1   0   3    16706.63    17045.23    267.34 o
   3   0   3     1590.79     1423.01     36.99 o
   5   0   3      151.53      165.21     13.52 o
  -6   1   3      111.25      118.48     13.32 o
  -5   1   3      594.30      584.99     25.32 o
  -4   1   3      173.38      154.30      7.92 o
  -3   1   3     1786.90     1826.59     28.57 o
  -2   1   3       93.55       92.40      3.76 o
  -1   1   3      362.12      357.62      4.40 o
   0   1   3     2070.51     2131.89     18.69 o
   1   1   3      175.08      157.21      3.91 o
   2   1   3      130.00      135.93      7.19 o
   3   1   3      852.16      875.40     15.68 o
   4   1   3      628.52      623.11     16.96 o
   5   1   3      457.34      457.99     13.75 o
   6   1   3      128.96      131.56     41.57 o
  -6   2   3       78.70       85.41     11.98 o
  -5   2   3        0.94        2.46      6.95 o
  -4   2   3     2130.15     2189.43     34.88 o
  -3   2   3        0.47       21.05      4.27 o
  -2   2   3    10489.28    10966.87    114.14 o
  -1   2   3     2757.61     3105.42     29.39 o
   0   2   3    18918.63    19016.93    164.58 o
   1   2   3     4413.30     4288.93     39.16 o
   2   2   3        7.57        5.49      2.45 o
   3   2   3      478.79      483.86     10.74 o
   4   2   3      321.64      346.46     11.48 o
   5   2   3       24.57       21.94      8.94 o
   6   2   3      148.86      158.28     27.50 o
  -6   3   3        4.49       15.34     10.72 o
  -5   3   3      560.05      569.10     15.79 o
  -4   3   3       31.99       29.17      5.83 o
  -3   3   3     1823.23     1825.52     28.38 o
  -2   3   3     2904.52     3071.99     29.66 o
  -1   3   3    14740.73    14811.41    129.45 o
   0   3   3    17252.80    17727.23    170.27 o
   1   3   3      368.36      364.99      5.45 o
   2   3   3     1428.32     1458.01     19.64 o
   3   3   3      210.48      183.81      7.04 o
   4   3   3      538.28      520.79     19.56 o
   5   3   3      161.34      170.33     12.45 o
   6   3   3        5.88       46.01     16.31 o
  -6   4   3      105.32       96.48     12.47 o
  -5   4   3      206.26      243.36     15.01 o
  -4   4   3       10.95        9.98      5.52 o
  -3   4   3      205.53      218.52      8.31 o
  -2   4   3     3609.97     3692.85     35.36 o
  -1   4   3      448.28      368.91      4.42 o
   0   4   3      880.85      972.87      9.43 o
   1   4   3    11972.72    12103.51    133.58 o
   2   4   3       92.63       89.04      3.80 o
   3   4   3      472.69      405.39      9.81 o
   4   4   3      191.05      172.83      8.03 o
   5   4   3        6.07       11.99      8.79 o
   6   4   3       43.30       24.04     11.26 o
  -6   5   3      276.18      294.33     16.76 o
  -5   5   3       30.98       24.47     10.16 o
  -4   5   3      660.66      682.85     15.01 o
  -3   5   3       33.27       37.02      4.23 o
  -2   5   3      466.31      510.43      7.19 o
  -1   5   3      861.30      854.20      8.10 o
   0   5   3     4466.84     4419.04     45.58 o
   1   5   3      197.28      220.69      4.08 o
   2   5   3    14792.30    15262.11    205.85 o
   3   5   3      161.75      164.35      7.07 o
   4   5   3      944.49      899.61     17.44 o
   5   5   3        2.49        4.15      8.88 o
   6   5   3       11.17       14.72     15.59 o
  -6   6   3       22.00       37.71     14.39 o
  -5   6   3       27.33       32.44      9.53 o
  -4   6   3      897.41      852.88     17.04 o
  -3   6   3       71.51       67.25      3.69 o
  -2   6   3     3807.05     3903.82     44.85 o
  -1   6   3     5534.11     5874.73     49.22 o
   0   6   3     1514.58     1555.47     16.65 o
   1   6   3     1838.08     1738.03     22.35 o
   2   6   3      521.28      610.03     11.17 o
   3   6   3     1011.54     1013.16     15.34 o
   4   6   3       42.30       37.92      7.88 o
   5   6   3       78.15       73.76     10.29 o
   6   6   3      104.36      125.90     14.48 o
  -6   7   3        5.00       27.82     13.68 o
  -5   7   3      547.61      546.62     18.81 o
  -4   7   3       67.24       75.70      6.16 o
  -3   7   3     3741.32     3710.23     38.53 o
  -2   7   3       67.84       87.12      2.68 o
  -1   7   3     2578.24     2693.88     25.94 o
   0   7   3       46.42       72.84      2.35 o
   1   7   3      949.84     1090.61     16.67 o
   2   7   3      451.88      458.60      8.27 o
   3   7   3      585.72      559.91     12.61 o
   4   7   3      136.54      132.32     10.82 o
   5   7   3      172.89      166.02     12.44 o
   6   7   3        0.51        5.13     13.47 o
  -6   8   3      106.04      102.23     15.85 o
  -5   8   3      343.91      412.21     25.53 o
  -4   8   3      955.04      864.59     16.34 o
  -3   8   3       66.68       72.08      3.31 o
  -2   8   3     2569.88     2590.19     25.61 o
  -1   8   3     1356.10     1327.63     18.88 o
   0   8   3     3256.43     3259.46     32.95 o
   1   8   3     1785.66     1752.08     25.52 o
   2   8   3      113.75      109.97      3.75 o
   3   8   3      552.28      568.28     12.57 o
   4   8   3      212.92      195.24     10.79 o
   5   8   3       11.58       -6.48      8.82 o
  -6   9   3       68.07       86.71     15.94 o
  -5   9   3       75.55       82.75     13.06 o
  -4   9   3       28.49       30.98      6.61 o
  -3   9   3      107.10      202.93     13.91 o
  -2   9   3        3.84        6.36      2.36 o
  -1   9   3        7.82       10.59      1.91 o
   0   9   3      224.96      205.81      3.68 o
   1   9   3       33.64       28.68      2.78 o
   2   9   3     2965.38     2973.84     38.20 o
   3   9   3        0.42       23.96      4.65 o
   4   9   3      207.48      220.01     16.37 o
   5   9   3        0.90      -10.90     10.90 o
  -5  10   3       97.44      116.43     14.49 o
  -4  10   3       25.19       28.04      7.52 o
  -3  10   3      104.76      104.13      4.87 o
  -2  10   3      116.98      125.70      3.73 o
  -1  10   3     3501.99     3506.19     35.66 o
   0  10   3      387.00      412.35      7.31 o
   1  10   3     2492.37     2460.65     32.40 o
   2  10   3        5.44        4.89      2.97 o
   3  10   3     1017.33      987.05     28.74 o
   4  10   3      273.74      275.74     12.55 o
   5  10   3       76.58      100.19     13.66 o
  -5  11   3       86.84       84.59     13.83 o
  -4  11   3        9.64        1.41      7.51 o
  -3  11   3     2932.34     2847.33     57.64 o
  -2  11   3      127.76      133.31      3.96 o
  -1  11   3     1522.86     1423.93     18.70 o
   0  11   3     3744.02     3778.93     63.00 o
   1  11   3      779.26      774.36     14.12 o
   2  11   3      869.67      844.04     13.16 o
   3  11   3      304.06      296.41     14.23 o
   4  11   3      224.44      195.87     13.27 o
   5  11   3       67.83       76.45     13.66 o
  -5  12   3       11.45        4.44     22.09 o
  -4  12   3      754.02      738.80     31.86 o
  -3  12   3       35.67       55.41      7.49 o
  -2  12   3     1639.94     1636.37     18.11 o
  -1  12   3      558.38      585.94      9.98 o
   0  12   3     1119.38     1092.02     19.76 o
   1  12   3      477.84      471.02      9.31 o
   2  12   3      206.35      193.62      8.37 o
   3  12   3       28.15       64.50      8.80 o
   4  12   3      130.58      126.84     12.50 o
   5  12   3        4.81        1.41     12.01 o
  -5  13   3       83.02       55.92     13.23 o
  -4  13   3      132.26      148.05     11.07 o
  -3  13   3      333.91      325.69     12.59 o
  -2  13   3      231.33      232.56      6.18 o
  -1  13   3      804.82      783.76     11.24 o
   0  13   3      591.55      613.13     12.07 o
   1  13   3      243.32      247.43     10.11 o
   2  13   3      452.76      448.31     11.30 o
   3  13   3      486.63      482.74     34.21 o
   4  13   3      213.86      215.81     14.58 o
   5  13   3       91.55       87.56     14.23 o
  -5  14   3        2.23      -11.47     16.37 o
  -4  14   3       31.59       31.11      9.12 o
  -3  14   3       38.56       33.70      7.87 o
  -2  14   3      314.55      311.63      9.49 o
  -1  14   3     1136.44     1167.44     16.42 o
   0  14   3       15.31       12.20      5.95 o
   1  14   3     1616.63     1603.71     26.41 o
   2  14   3       28.22       28.19      3.91 o
   3  14   3      632.18      618.35     17.22 o
   4  14   3        0.10        5.68      8.63 o
   5  14   3       38.45       44.41     11.12 o
  -5  15   3        5.92        8.69     12.91 o
  -4  15   3       32.53       49.70      9.77 o
  -3  15   3      176.40      181.02     10.78 o
  -2  15   3       16.14       19.97      5.94 o
  -1  15   3       10.26        9.75      4.62 o
   0  15   3     1085.32     1119.29     23.34 o
   1  15   3       78.87       89.86      7.47 o
   2  15   3      106.67      112.64      6.05 o
   3  15   3        0.76       14.93      7.46 o
   4  15   3      111.11      111.99     11.01 o
  -4  16   3      335.00      356.18     21.00 o
  -3  16   3      103.71      116.75     12.06 o
  -2  16   3     1253.37     1211.32     23.58 o
  -1  16   3        3.75        2.28      3.88 o
   0  16   3      204.26      206.04      9.83 o
   1  16   3       12.74       16.69      6.47 o
   2  16   3        2.08        2.10      4.13 o
   3  16   3        8.03        7.91      7.58 o
   4  16   3      221.94      225.10     13.35 o
  -4  17   3       24.96       40.25     12.10 o
  -3  17   3      413.35      409.15     15.45 o
  -2  17   3        0.26       -3.93      5.93 o
  -1  17   3      176.46      184.62     12.19 o
   0  17   3       45.43       63.39      6.82 o
   1  17   3       43.84       45.95     11.85 o
   2  17   3        6.91       13.02      4.07 o
   3  17   3        1.36       17.01      7.84 o
   4  17   3        0.32       17.34     10.85 o
  -4  18   3       70.94       68.77     13.04 o
  -3  18   3        0.14        0.91      9.82 o
  -2  18   3      430.02      452.92     13.44 o
  -1  18   3       12.76       12.66      5.26 o
   0  18   3      300.83      315.78     11.99 o
   1  18   3      305.00      295.81     14.56 o
   2  18   3        0.62        4.44      5.27 o
   3  18   3       80.60      104.51      9.70 o
  -3  19   3        1.82       18.12     10.38 o
  -2  19   3       55.17       65.64      7.70 o
  -1  19   3       48.35       37.60     11.56 o
   0  19   3      679.88      720.97     24.10 o
   1  19   3        0.98       -7.01      7.01 o
   2  19   3      479.38      482.47     13.28 o
   3  19   3        0.27       10.79      7.68 o
  -3  20   3        6.49        9.15     10.64 o
  -2  20   3       87.22       89.22      8.38 o
  -1  20   3      234.60      240.49      8.10 o
   0  20   3       25.43       20.72      7.83 o
   1  20   3      424.37      455.37     27.33 o
   2  20   3        1.69        1.82     10.06 o
   3  20   3      171.89      197.72     22.76 o
  -2  21   3        0.72        1.91      7.28 o
  -1  21   3      118.35      129.68      6.65 o
   0  21   3        4.37       14.34      8.29 o
   1  21   3        4.32        0.86      9.09 o
   2  21   3        0.93       -5.70     18.00 o
  -1  22   3        2.13        6.00      5.41 o
   0  22   3       45.80       51.48      9.25 o
   1  22   3       25.87       38.18     10.18 o
  -6   0   4      702.14      636.98     43.21 o
  -4   0   4     1843.24     1725.38     40.61 o
  -2   0   4    15840.74    16342.81    312.78 o
   0   0   4     8965.12     9490.56    104.83 o
   2   0   4     2326.70     2186.88     45.11 o
   4   0   4     1386.42     1347.26     32.90 o
   6   0   4       17.79       18.66     20.62 o
  -6   1   4        2.81        5.12     10.78 o
  -5   1   4      324.19      347.93     13.01 o
  -4   1   4        9.35        6.80      5.58 o
  -3   1   4     3460.65     3440.07     50.09 o
  -2   1   4     2648.06     2850.14     40.98 o
  -1   1   4     2609.81     2700.68     26.98 o
   0   1   4    15749.06    15706.53    142.19 o
   1   1   4        2.94        3.49      1.44 o
   2   1   4     3703.89     3691.47     46.36 o
   3   1   4       19.25       19.98      5.97 o
   4   1   4       21.24       23.90      5.77 o
   5   1   4      127.36      131.41     11.26 o
   6   1   4       21.87       23.42     16.69 o
  -6   2   4        0.58       -0.44     11.47 o
  -5   2   4      215.62      248.22     11.12 o
  -4   2   4     1052.71     1012.67     20.60 o
  -3   2   4      293.68      355.71     27.12 o
  -2   2   4      295.89      260.57      5.05 o
  -1   2   4     5155.55     5073.19     44.11 o
   0   2   4     1469.56     1456.33     12.65 o
   1   2   4     2108.82     2203.61     20.83 o
   2   2   4      796.65      833.59     12.49 o
   3   2   4     3287.62     3229.05     47.81 o
   4   2   4      579.64      521.24     13.28 o
   5   2   4       73.89       89.86     10.50 o
   6   2   4      109.94       96.26     19.80 o
  -6   3   4      213.09      252.40     15.99 o
  -5   3   4      213.23      185.50     10.80 o
  -4   3   4        0.14       -1.60      5.28 o
  -3   3   4      993.32      957.74     15.43 o
  -2   3   4     1695.71     1677.42     18.15 o
  -1   3   4      630.65      618.28      7.06 o
   0   3   4    15291.72    15002.53    135.48 o
   1   3   4     1246.57     1324.02     15.94 o
   2   3   4     1699.20     1553.66     20.92 o
   3   3   4        6.98       17.32      5.20 o
   4   3   4      633.36      609.90     14.09 o
   5   3   4      381.69      402.53     16.15 o
   6   3   4       38.82       41.34     16.08 o
  -6   4   4      188.71      195.31     18.57 o
  -5   4   4       15.03       19.40      9.05 o
  -4   4   4     1154.93     1176.41     21.50 o
  -3   4   4      143.34      140.04      4.71 o
  -2   4   4     3494.95     3638.17     34.90 o
  -1   4   4      370.52      352.15      4.70 o
   0   4   4      359.10      369.63      4.77 o
   1   4   4     1292.84     1177.88     14.39 o
   2   4   4      547.91      575.49      9.47 o
   3   4   4       53.42       41.01      4.56 o
   4   4   4     1407.88     1349.57     23.33 o
   5   4   4       14.02       15.00     12.82 o
   6   4   4      223.99      245.96     20.71 o
  -6   5   4        2.08        3.16     11.45 o
  -5   5   4      212.04      190.82     12.52 o
  -4   5   4        6.34       -1.01      3.96 o
  -3   5   4     3637.46     3543.92     46.49 o
  -2   5   4      584.86      571.77      7.25 o
  -1   5   4     2506.11     2378.94     21.83 o
   0   5   4      370.19      351.11      4.65 o
   1   5   4      916.00      950.86     11.95 o
   2   5   4       84.54       76.11      2.90 o
   3   5   4     1692.37     1730.98     27.02 o
   4   5   4      315.99      308.65     16.04 o
   5   5   4      258.76      270.64     14.22 o
   6   5   4        3.37       -0.19     11.53 o
  -6   6   4       92.27       95.41     15.59 o
  -5   6   4       12.75       17.51      9.76 o
  -4   6   4     2319.74     2235.24     29.26 o
  -3   6   4      177.97      193.63      5.83 o
  -2   6   4      643.25      557.09      7.16 o
  -1   6   4     2295.46     2248.28     21.94 o
   0   6   4     1325.01     1352.31     14.82 o
   1   6   4     2920.15     2868.64     30.45 o
   2   6   4       28.30       25.60      2.96 o
   3   6   4      190.93      204.34      5.94 o
   4   6   4       20.11       26.45      7.82 o
   5   6   4        0.70        2.84     10.70 o
   6   6   4       21.51       40.74     12.08 o
  -6   7   4      147.48      168.18     23.08 o
  -5   7   4        6.67       -1.06      9.86 o
  -4   7   4       56.95       58.62      5.66 o
  -3   7   4       24.80       16.34      3.10 o
  -2   7   4     7806.38     8087.51     71.47 o
  -1   7   4       61.83       77.26      2.35 o
   0   7   4     8936.96     9113.84    101.13 o
   1   7   4      135.56      170.25      4.94 o
   2   7   4     2313.76     2095.04     27.45 o
   3   7   4       72.57       76.51      5.66 o
   4   7   4      409.36      402.53     19.65 o
   5   7   4        0.89        6.60      9.24 o
   6   7   4        5.26       19.11     13.86 o
  -6   8   4       22.53       10.66     14.44 o
  -5   8   4      201.13      187.57     18.17 o
  -4   8   4     1361.69     1377.63     22.56 o
  -3   8   4      274.04      263.78      6.13 o
  -2   8   4      962.48      906.30      9.78 o
  -1   8   4     4814.91     4795.45     48.30 o
   0   8   4     1524.14     1590.26     15.85 o
   1   8   4     5485.78     5593.01     69.14 o
   2   8   4      330.12      332.21      6.98 o
   3   8   4      393.44      384.48      9.08 o
   4   8   4        4.32        6.79      7.44 o
   5   8   4       30.37       25.67      9.60 o
  -6   9   4        0.26       17.28     14.44 o
  -5   9   4      393.96      412.33     20.79 o
  -4   9   4       23.74        6.73      5.30 o
  -3   9   4      505.69      530.43     12.78 o
  -2   9   4     1029.05     1041.89     11.91 o
  -1   9   4      518.74      473.71      9.74 o
   0   9   4       88.05       83.60      2.56 o
   1   9   4        5.55        9.37      2.57 o
   2   9   4      318.20      277.50      7.48 o
   3   9   4      446.95      450.04     13.78 o
   4   9   4        0.97        1.75      7.54 o
   5   9   4      126.34      136.88     14.56 o
  -5  10   4        0.95        1.28     11.55 o
  -4  10   4     1282.54     1315.45     28.24 o
  -3  10   4       22.87       22.94      4.81 o
  -2  10   4     2232.87     2150.68     23.50 o
  -1  10   4       41.41       52.07      3.55 o
   0  10   4     1736.33     1782.34     19.04 o
   1  10   4      498.28      431.67      9.09 o
   2  10   4     1082.73     1069.21     17.41 o
   3  10   4      667.10      702.74     36.65 o
   4  10   4      459.66      460.98     29.19 o
   5  10   4       11.69       11.90     11.21 o
  -5  11   4      171.79      123.36     14.73 o
  -4  11   4       68.38       67.30      8.82 o
  -3  11   4      205.06      220.54     10.35 o
  -2  11   4      646.61      663.97      9.23 o
  -1  11   4        3.17        2.92      2.83 o
   0  11   4     1187.43     1156.07     14.29 o
   1  11   4       61.75       69.68      3.45 o
   2  11   4     1952.68     2006.73     29.63 o
   3  11   4        2.23       12.36      6.27 o
   4  11   4      107.87      113.12     11.92 o
   5  11   4      107.30       76.84     12.94 o
  -5  12   4       13.98        9.33     12.02 o
  -4  12   4       24.51       43.19      8.50 o
  -3  12   4      225.38      211.63     10.35 o
  -2  12   4      431.29      438.95      9.43 o
  -1  12   4      272.82      251.74      6.59 o
   0  12   4        4.46       12.63      2.51 o
   1  12   4     1107.02     1052.20     16.40 o
   2  12   4      220.83      220.18      6.62 o
   3  12   4      142.58      154.07     10.99 o
   4  12   4       11.82        9.74      9.69 o
   5  12   4        1.69       19.66     11.69 o
  -5  13   4      135.33      145.09     23.40 o
  -4  13   4       15.37        7.00      8.25 o
  -3  13   4      103.50      133.53      9.45 o
  -2  13   4      774.53      786.52     13.30 o
  -1  13   4     2156.87     2223.23     30.24 o
   0  13   4     1921.11     1951.42     31.02 o
   1  13   4      272.86      284.53      9.89 o
   2  13   4     1908.62     1829.85     30.07 o
   3  13   4      134.75      117.05     10.30 o
   4  13   4       34.17       49.32     11.22 o
   5  13   4       44.69       54.80     13.77 o
  -5  14   4        2.45       -3.91     18.49 o
  -4  14   4      712.40      646.71     19.25 o
  -3  14   4        1.28       -6.77      6.77 o
  -2  14   4     1461.30     1419.03     26.54 o
  -1  14   4      150.00      159.09      5.81 o
   0  14   4       30.64       30.64      5.29 o
   1  14   4        1.01        2.95      5.70 o
   2  14   4       23.38       18.23      7.12 o
   3  14   4      110.06       99.15     14.24 o
   4  14   4      160.43      152.45     13.74 o
  -5  15   4      168.36      165.67     16.92 o
  -4  15   4        9.02       15.80      9.09 o
  -3  15   4      809.21      825.75     40.10 o
  -2  15   4       77.25       76.42      7.08 o
  -1  15   4      251.14      251.54      8.74 o
   0  15   4       74.69       85.06      7.06 o
   1  15   4       46.16       63.67      7.17 o
   2  15   4      130.68      131.54      8.65 o
   3  15   4       19.86       22.73      7.75 o
   4  15   4        4.66       15.25      9.50 o
  -4  16   4       19.30       18.48     13.42 o
  -3  16   4      107.97      126.69     11.78 o
  -2  16   4        3.25        4.61      6.05 o
  -1  16   4      599.31      592.60     11.65 o
   0  16   4       46.54       39.92      6.68 o
   1  16   4     1508.12     1511.58     30.45 o
   2  16   4      219.18      203.70      9.08 o
   3  16   4      232.48      253.01     11.95 o
   4  16   4       64.34       69.48     13.75 o
  -4  17   4        5.09        7.01     11.60 o
  -3  17   4        7.01       -2.33      9.50 o
  -2  17   4        5.75        2.12      6.34 o
  -1  17   4        0.52       -4.87      4.90 o
   0  17   4     1213.19     1202.95     25.19 o
   1  17   4       48.76       43.91      7.59 o
   2  17   4      424.56      425.45     19.85 o
   3  17   4        0.51       -2.15     10.85 o
   4  17   4       27.05       21.36     17.68 o
  -4  18   4       13.56        4.85     12.25 o
  -3  18   4        3.69        3.82      7.96 o
  -2  18   4      141.77      161.79      9.15 o
  -1  18   4      549.89      585.92     13.82 o
   0  18   4       10.30       17.39      8.25 o
   1  18   4        8.43       14.62      7.54 o
   2  18   4       29.43       32.21      8.69 o
   3  18   4       66.22       69.93      8.66 o
  -3  19   4      345.71      369.93     14.32 o
  -2  19   4      116.62      127.55      9.82 o
  -1  19   4       56.33       58.27      6.29 o
   0  19   4       19.36       10.94      7.31 o
   1  19   4       63.10       62.11      8.85 o
   2  19   4        0.83        2.73     14.40 o
   3  19   4       60.80       72.51      8.42 o
  -3  20   4        0.09       20.86     11.04 o
  -2  20   4      105.69      130.68      9.21 o
  -1  20   4       66.53       65.88      6.76 o
   0  20   4      176.70      190.68     11.55 o
   1  20   4        2.29        0.90      8.85 o
   2  20   4       33.79       28.61     10.98 o
  -2  21   4       91.87       90.02     12.27 o
  -1  21   4      114.41      130.59      6.70 o
   0  21   4      364.64      409.51     16.49 o
   1  21   4        8.48        4.87      9.98 o
   2  21   4       95.65      125.70     13.37 o
  -1  22   4      120.49      138.89      8.66 o
   0  22   4       93.34       95.50     10.72 o
   1  22   4      151.06      194.17     13.53 o
  -5   0   5      180.87      249.41     16.19 o
  -3   0   5     3112.09     3480.76    118.66 o
  -1   0   5    21512.97    21656.64    293.21 o
   1   0   5    12422.51    12370.85    167.21 o
   3   0   5        9.21       22.09      6.20 o
   5   0   5      196.67      189.43     14.45 o
  -6   1   5       32.76       44.04     11.51 o
  -5   1   5      456.61      476.06     14.97 o
  -4   1   5      361.53      381.69     12.28 o
  -3   1   5     4439.84     4628.89     81.83 o
  -2   1   5      692.53      633.36     18.52 o
  -1   1   5       54.85       36.79      1.99 o
   0   1   5     2198.03     2176.77     19.48 o
   1   1   5     1047.50     1125.74     12.13 o
   2   1   5     2806.33     2822.12     46.47 o
   3   1   5      414.02      393.25     12.57 o
   4   1   5       22.90       21.11      5.91 o
   5   1   5      210.18      216.34     13.05 o
   6   1   5       16.06       23.21     15.36 o
  -6   2   5      197.17      212.06     17.04 o
  -5   2   5       53.70       63.32      9.50 o
  -4   2   5     1665.73     1613.06     24.20 o
  -3   2   5        7.50        3.81      5.82 o
  -2   2   5       72.29       70.81      4.33 o
  -1   2   5     3568.61     3684.71     36.42 o
   0   2   5     1958.13     1932.62     17.50 o
   1   2   5     5868.88     6027.35     62.33 o
   2   2   5     3309.62     3023.33     38.51 o
   3   2   5      439.52      427.34     10.48 o
   4   2   5      591.95      562.29     13.58 o
   5   2   5        2.76        3.42      8.64 o
   6   2   5       99.01       96.49     16.98 o
  -6   3   5       17.15       26.58     11.25 o
  -5   3   5     1266.09     1298.00     25.70 o
  -4   3   5       26.29       17.13      4.17 o
  -3   3   5      898.63      848.11     14.06 o
  -2   3   5      117.32       86.87      4.15 o
  -1   3   5     2037.23     1817.30     21.32 o
   0   3   5       68.65       71.70      2.09 o
   1   3   5      101.90      105.51      3.00 o
   2   3   5     2016.16     2110.38     25.22 o
   3   3   5      809.43      824.10     15.33 o
   4   3   5       99.29       86.11      6.97 o
   5   3   5      257.34      248.05     25.37 o
   6   3   5        2.96      -11.67     14.46 o
  -6   4   5       52.66       79.20     12.90 o
  -5   4   5       85.81       83.30     10.70 o
  -4   4   5      526.57      562.06     11.27 o
  -3   4   5     2355.97     2301.68     28.83 o
  -2   4   5       92.18      121.66      4.57 o
  -1   4   5     4136.74     4277.74     42.02 o
   0   4   5     2360.38     2534.69     25.28 o
   1   4   5     4559.45     4291.63     48.54 o
   2   4   5     1379.10     1368.47     17.20 o
   3   4   5     1658.58     1656.46     26.16 o
   4   4   5      105.67      110.71     10.97 o
   5   4   5      223.56      203.99     12.86 o
   6   4   5       13.37       19.50     15.72 o
  -6   5   5       15.83       12.03     13.60 o
  -5   5   5       97.35       90.33     10.96 o
  -4   5   5      166.27      158.87      6.74 o
  -3   5   5      386.06      410.14     11.10 o
  -2   5   5     7304.31     7598.38     85.44 o
  -1   5   5     2633.82     2747.11     25.19 o
   0   5   5     9464.41     9333.73     96.02 o
   1   5   5      518.80      494.47      7.46 o
   2   5   5     2102.28     2062.84     24.57 o
   3   5   5       86.74       86.73      5.28 o
   4   5   5       53.08       74.21      8.42 o
   5   5   5        0.42        9.50      9.35 o
   6   5   5       30.04       11.95     15.04 o
  -6   6   5      112.75      146.00     19.48 o
  -5   6   5        0.20        6.31      8.72 o
  -4   6   5     1512.89     1555.30     24.35 o
  -3   6   5       79.86       88.29      4.35 o
  -2   6   5     1687.54     1693.56     18.23 o
  -1   6   5      725.91      736.51      8.07 o
   0   6   5        7.11        6.51      1.85 o
   1   6   5       40.52       28.76      2.38 o
   2   6   5      736.99      800.94     17.06 o
   3   6   5      244.75      246.74      6.24 o
   4   6   5      924.45      836.44     21.88 o
   5   6   5      104.05      100.60     11.11 o
  -6   7   5        4.60       17.81     14.23 o
  -5   7   5     1169.36     1237.91     29.56 o
  -4   7   5      169.76      171.09      7.32 o
  -3   7   5     2268.22     2295.98     29.12 o
  -2   7   5       35.84       28.84      2.60 o
  -1   7   5     2029.43     2158.33     20.20 o
   0   7   5       53.55       39.39      2.06 o
   1   7   5      624.99      586.28      7.76 o
   2   7   5       32.36       33.17      3.36 o
   3   7   5     2160.45     2160.74     29.66 o
   4   7   5        0.75       -7.34      7.34 o
   5   7   5       91.64      113.18     11.50 o
  -6   8   5      237.85      237.53     19.65 o
  -5   8   5       36.16       41.07     12.66 o
  -4   8   5      287.37      307.12      9.68 o
  -3   8   5       68.29       64.07      4.11 o
  -2   8   5     1601.40     1528.56     17.85 o
  -1   8   5     1083.58     1081.88     11.65 o
   0   8   5      192.82      201.34      4.62 o
   1   8   5     1012.65      900.70     11.94 o
   2   8   5     1060.83     1066.91     15.44 o
   3   8   5        5.62        3.17      5.65 o
   4   8   5      610.78      555.17     16.97 o
   5   8   5       13.98       16.03      9.40 o
  -6   9   5        2.21       -1.88     14.26 o
  -5   9   5       23.01       35.20     12.49 o
  -4   9   5      136.22      142.60     11.48 o
  -3   9   5      209.68      218.25      8.43 o
  -2   9   5     2026.05     2035.82     25.06 o
  -1   9   5      110.77      106.08      3.38 o
   0   9   5     3183.25     3029.40     30.38 o
   1   9   5       63.35       66.59      4.79 o
   2   9   5      173.43      172.50      6.26 o
   3   9   5      178.11      146.28      9.27 o
   4   9   5       67.55       68.33      9.05 o
   5   9   5       28.28       38.13     12.04 o
  -5  10   5        7.42       30.18     15.88 o
  -4  10   5       16.65       10.41      7.52 o
  -3  10   5      970.71      926.22     21.48 o
  -2  10   5      291.96      292.06      6.84 o
  -1  10   5     2917.13     2932.28     32.91 o
   0  10   5        3.36        3.61      2.19 o
   1  10   5     4338.21     4155.12     52.33 o
   2  10   5       72.01       97.06      7.75 o
   3  10   5     1277.34     1209.28     24.81 o
   4  10   5       14.74       28.06      8.25 o
   5  10   5        2.49      -11.33     11.33 o
  -5  11   5      389.51      371.24     20.40 o
  -4  11   5      348.56      343.97     14.06 o
  -3  11   5      540.56      490.11     30.61 o
  -2  11   5     1033.23     1031.55     14.46 o
  -1  11   5      409.14      380.73     10.27 o
   0  11   5      461.38      438.07      6.65 o
   1  11   5       60.71       60.35      3.74 o
   2  11   5       97.48       96.03      5.04 o
   3  11   5      113.37      113.47      8.44 o
   4  11   5        9.97        8.62     10.07 o
   5  11   5       76.55       81.01     14.12 o
  -5  12   5        2.31        9.32     19.15 o
  -4  12   5      432.17      403.12     15.20 o
  -3  12   5       37.10       24.10     12.44 o
  -2  12   5      350.76      361.32      8.78 o
  -1  12   5       73.18       72.96      3.83 o
   0  12   5     1031.06     1124.28     14.26 o
   1  12   5       60.55       75.76      7.64 o
   2  12   5      369.41      364.32     13.09 o
   3  12   5        0.03       -7.86      7.86 o
   4  12   5      267.85      258.08     15.61 o
   5  12   5        0.67        0.34     12.03 o
  -5  13   5      105.55      104.19     14.82 o
  -4  13   5       17.17       22.91     12.44 o
  -3  13   5     1012.10      940.97     38.46 o
  -2  13   5      561.23      525.17     13.54 o
  -1  13   5      166.67      161.60      7.68 o
   0  13   5     3456.23     3446.10     40.82 o
   1  13   5       44.43       52.29      3.64 o
   2  13   5      352.56      348.24     11.41 o
   3  13   5      380.33      357.95     15.61 o
   4  13   5       59.01       49.45     11.08 o
   5  13   5      113.50       97.93     18.82 o
  -5  14   5       11.56       14.65     16.04 o
  -4  14   5       16.16        0.76     13.58 o
  -3  14   5       46.43       39.12      9.65 o
  -2  14   5      357.90      323.71     10.95 o
  -1  14   5      892.00      855.05     14.42 o
   0  14   5       88.62       98.95      6.12 o
   1  14   5     1581.73     1592.96     31.50 o
   2  14   5       83.53       75.63      6.22 o
   3  14   5        3.94       14.91      8.53 o
   4  14   5        0.36       -9.46     10.15 o
  -4  15   5      122.07      126.24     14.12 o
  -3  15   5      108.18      105.44      9.14 o
  -2  15   5      324.92      350.83     11.95 o
  -1  15   5      179.71      195.06      7.77 o
   0  15   5      832.14      865.05     19.80 o
   1  15   5        0.68       -0.27      6.46 o
   2  15   5      144.60      144.50      9.12 o
   3  15   5        2.87        3.45     11.45 o
   4  15   5        7.12       18.58     11.04 o
  -4  16   5      224.97      228.23     23.24 o
  -3  16   5      298.31      277.15     12.30 o
  -2  16   5      167.98      167.61     11.88 o
  -1  16   5      515.38      535.92     15.48 o
   0  16   5        8.70       19.01      6.74 o
   1  16   5      684.71      649.81     20.92 o
   2  16   5      124.70      134.00      7.00 o
   3  16   5       18.81       11.31      7.08 o
   4  16   5       91.71       89.05     12.77 o
  -4  17   5        0.10       -0.10     11.46 o
  -3  17   5      426.71      427.37     15.94 o
  -2  17   5        5.03        1.89      6.55 o
  -1  17   5       43.84       44.64      5.49 o
   0  17   5        6.28       20.50      7.06 o
   1  17   5       20.55       13.19      7.62 o
   2  17   5        4.53       -6.85      7.82 o
   3  17   5       81.64       89.56      8.37 o
  -4  18   5       50.82       50.40     29.79 o
  -3  18   5       70.83       63.54      9.25 o
  -2  18   5       33.17       44.07     12.08 o
  -1  18   5      872.13      877.95     19.43 o
   0  18   5       99.15      113.96     12.56 o
   1  18   5      223.79      199.47     13.55 o
   2  18   5      339.53      343.47     14.67 o
   3  18   5       32.42       34.13      9.85 o
  -3  19   5       33.89       22.57     10.73 o
  -2  19   5      332.25      341.08     14.50 o
  -1  19   5       14.33       16.33      6.26 o
   0  19   5      248.36      247.99     16.02 o
   1  19   5       25.64        8.91      8.42 o
   2  19   5      157.38      178.34     25.53 o
   3  19   5        0.03       -1.86      7.39 o
  -3  20   5       20.46       37.89      9.59 o
  -2  20   5       13.33       15.55      7.82 o
  -1  20   5       82.03      110.63     11.96 o
   0  20   5       37.34       29.37      9.09 o
   1  20   5      131.54      144.01     12.21 o
   2  20   5       48.04       47.49     11.78 o
  -2  21   5       28.29       35.51      8.53 o
  -1  21   5       93.46       95.95      7.95 o
   0  21   5        0.64       -4.01      9.22 o
   1  21   5       39.82       43.54     10.85 o
   2  21   5        6.99       10.51     11.44 o
  -1  22   5        0.34       -6.83      6.83 o
   0  22   5       24.77       29.72      9.97 o
   1  22   5        7.23       -3.76     14.73 o
  -6   0   6      162.93      179.38     28.48 o
  -4   0   6      687.32      795.01     30.93 o
  -2   0   6      795.36      819.40     26.35 o
   0   0   6       17.23       20.43      2.41 o
   2   0   6     5500.18     5784.78    121.03 o
   4   0   6     1598.65     1553.77     37.69 o
   6   0   6      110.79      117.18     26.19 o
  -6   1   6        0.01        4.98     13.67 o
  -5   1   6      578.33      596.45     16.42 o
  -4   1   6      439.08      441.60     13.04 o
  -3   1   6      741.46      727.02     17.91 o
  -2   1   6      623.55      573.64     12.73 o
  -1   1   6      421.55      392.72      8.14 o
   0   1   6     6114.86     5951.61     54.32 o
   1   1   6     3159.36     3010.24     32.16 o
   2   1   6     1559.42     1652.69     20.83 o
   3   1   6      859.85      831.83     15.93 o
   4   1   6       54.67       71.09      6.95 o
   5   1   6      238.73      249.22     13.72 o
   6   1   6        0.33        2.11     14.34 o
  -6   2   6      115.20      116.31     19.78 o
  -5   2   6      259.26      278.70     12.08 o
  -4   2   6       16.48       22.10      5.90 o
  -3   2   6     1814.38     1799.36     33.26 o
  -2   2   6      666.90      683.82     18.73 o
  -1   2   6    10141.06    10345.50    106.50 o
   0   2   6       10.78       18.92      1.89 o
   1   2   6     5018.34     4837.11     47.38 o
   2   2   6      170.81      170.19      5.49 o
   3   2   6      100.94      113.27      6.28 o
   4   2   6       13.45       16.48      5.84 o
   5   2   6       81.47       75.23     10.63 o
   6   2   6        9.98       19.11     15.33 o
  -6   3   6        0.88        2.02     10.88 o
  -5   3   6      189.53      182.12     10.49 o
  -4   3   6      847.16      831.64     17.38 o
  -3   3   6       75.96       76.95      5.75 o
  -2   3   6     7490.37     7798.89     89.09 o
  -1   3   6      299.26      317.09      5.64 o
   0   3   6     3408.05     3157.04     31.39 o
   1   3   6     5738.43     6030.91     62.62 o
   2   3   6       10.07       12.66      2.75 o
   3   3   6      118.60      179.28      8.70 o
   4   3   6        6.93        8.86      5.58 o
   5   3   6       61.06       64.04     15.38 o
   6   3   6        1.40       -4.26     21.11 o
  -6   4   6      462.39      525.81     21.45 o
  -5   4   6       11.47       12.52      9.00 o
  -4   4   6     1487.43     1505.74     26.42 o
  -3   4   6     2002.41     1976.66     37.04 o
  -2   4   6        8.67       15.01      2.69 o
  -1   4   6      343.95      304.21      7.96 o
   0   4   6     2052.72     2138.53     21.82 o
   1   4   6     2758.96     2723.27     27.32 o
   2   4   6      130.76      200.57      5.25 o
   3   4   6       81.22       77.47      4.97 o
   4   4   6        8.74        3.04      7.56 o
   5   4   6        4.72       -8.66      8.66 o
  -6   5   6        7.11      -13.14     13.14 o
  -5   5   6      689.76      710.99     29.00 o
  -4   5   6      456.29      422.02     12.32 o
  -3   5   6     1361.93     1340.27     22.60 o
  -2   5   6       56.22       67.34      3.17 o
  -1   5   6       54.37       51.80      2.68 o
   0   5   6       43.87       75.75      3.09 o
   1   5   6     3544.84     3384.45     36.05 o
   2   5   6       22.71       25.48      2.77 o
   3   5   6     3019.70     3007.71     42.69 o
   4   5   6        7.45        4.57      7.39 o
   5   5   6      198.52      216.58     24.43 o
  -6   6   6      115.92      108.63     18.00 o
  -5   6   6        0.75       -0.21      9.44 o
  -4   6   6       21.27       13.66      5.89 o
  -3   6   6      298.73      278.84      8.78 o
  -2   6   6      644.22      626.83      8.86 o
  -1   6   6     7035.74     7082.13     62.82 o
   0   6   6      697.98      770.64     12.53 o
   1   6   6     4946.87     5274.07     55.11 o
   2   6   6      786.64      724.16     15.24 o
   3   6   6      315.22      391.72     12.56 o
   4   6   6      370.77      344.96     15.52 o
   5   6   6      115.86      111.68     17.91 o
  -6   7   6       19.96        7.54     35.19 o
  -5   7   6       55.84       42.92     11.87 o
  -4   7   6       51.55       43.02     10.58 o
  -3   7   6      194.72      196.60      8.73 o
  -2   7   6      765.21      734.48      9.72 o
  -1   7   6     1720.83     1922.64     18.40 o
   0   7   6     3541.31     3308.92     35.27 o
   1   7   6      217.30      246.94      4.89 o
   2   7   6      807.79      783.06     11.61 o
   3   7   6        0.23        1.21      4.99 o
   4   7   6        2.76       11.84      7.71 o
   5   7   6        0.23       -0.49      9.46 o
  -6   8   6       57.85       71.94     16.04 o
  -5   8   6      131.80      118.51     14.23 o
  -4   8   6      177.23      195.10      9.50 o
  -3   8   6     3764.01     3669.19     53.24 o
  -2   8   6      177.68      204.38      4.91 o
  -1   8   6     8187.47     8477.35     74.94 o
   0   8   6      160.73      168.11      4.50 o
   1   8   6     1691.15     1594.81     18.10 o
   2   8   6      857.93      870.52     12.53 o
   3   8   6      241.88      252.08     10.44 o
   4   8   6      270.33      272.41     13.00 o
   5   8   6        0.51       -4.92      9.74 o
  -6   9   6       10.01       16.81     15.00 o
  -5   9   6      616.07      590.97     23.82 o
  -4   9   6       16.09       10.27      9.74 o
  -3   9   6      791.61      797.72     15.26 o
  -2   9   6        5.81        8.03      2.52 o
  -1   9   6     2135.06     2319.50     21.85 o
   0   9   6      239.73      213.23      5.11 o
   1   9   6      535.09      525.59      9.02 o
   2   9   6       66.41       56.38      3.59 o
   3   9   6      945.93      995.86     34.98 o
   4   9   6       63.86       63.49      9.17 o
   5   9   6       94.44       97.17     14.00 o
  -5  10   6        6.90       14.91     12.50 o
  -4  10   6      915.03      867.62     26.42 o
  -3  10   6      868.86      820.68     24.21 o
  -2  10   6      747.77      792.11     12.47 o
  -1  10   6       67.98       60.60      3.11 o
   0  10   6       63.34       66.25      2.82 o
   1  10   6       53.45       65.96      3.22 o
   2  10   6      878.38      891.02     14.35 o
   3  10   6       11.57        5.26      6.60 o
   4  10   6       82.24       99.80     11.80 o
   5  10   6       11.66       -0.49     13.26 o
  -5  11   6       12.65        7.97     12.25 o
  -4  11   6       99.37      108.56     22.75 o
  -3  11   6        1.57        3.03     12.27 o
  -2  11   6     1417.42     1314.96     17.71 o
  -1  11   6        2.82        4.52      3.03 o
   0  11   6      967.18      999.27     16.31 o
   1  11   6      608.84      579.30     10.42 o
   2  11   6       87.86       82.21      4.84 o
   3  11   6      174.22      156.54      9.17 o
   4  11   6       60.92       53.51     22.42 o
   5  11   6       24.10       26.27     25.04 o
  -5  12   6       94.42      105.96     24.06 o
  -4  12   6        6.39       -9.67      9.83 o
  -3  12   6      579.00      609.67     21.60 o
  -2  12   6        6.10        4.75      4.77 o
  -1  12   6     3164.63     3161.05     38.16 o
   0  12   6      240.33      283.92      5.98 o
   1  12   6      653.52      656.84     11.52 o
   2  12   6        1.97        5.86      4.87 o
   3  12   6      156.02      138.80     10.81 o
   4  12   6        3.94       -1.04     10.15 o
   5  12   6       47.76       54.73     13.63 o
  -5  13   6       80.94      104.41     23.57 o
  -4  13   6      136.42      101.02     12.66 o
  -3  13   6      767.21      719.81     22.60 o
  -2  13   6     1085.71     1056.43     21.66 o
  -1  13   6       57.36       60.62      4.85 o
   0  13   6      664.76      667.32      9.68 o
   1  13   6        2.62        0.30      3.95 o
   2  13   6      143.44      147.06      9.59 o
   3  13   6      499.58      514.81     18.37 o
   4  13   6        5.17        9.49     10.18 o
  -5  14   6       78.63       64.02     14.44 o
  -4  14   6      396.91      371.98     31.75 o
  -3  14   6      136.70      138.65      9.69 o
  -2  14   6       81.42       82.06      7.39 o
  -1  14   6      118.03      135.13      6.92 o
   0  14   6        6.52        3.21      4.25 o
   1  14   6      187.55      180.76      6.93 o
   2  14   6      669.78      656.07     15.80 o
   3  14   6       41.80       26.54      8.01 o
   4  14   6      145.84      160.83     13.70 o
  -4  15   6        6.20      -10.04     10.93 o
  -3  15   6       68.08      135.23      9.87 o
  -2  15   6      272.51      248.62     10.33 o
  -1  15   6       15.80       15.53      5.44 o
   0  15   6        3.89       14.02      4.22 o
   1  15   6      971.25      959.77     22.24 o
   2  15   6       42.61       27.89      5.72 o
   3  15   6      221.38      221.98     11.31 o
   4  15   6        1.86      -10.38     10.38 o
  -4  16   6       18.83       11.62     11.72 o
  -3  16   6      366.57      368.23     14.27 o
  -2  16   6      107.00       91.54      7.98 o
  -1  16   6      901.46      912.18     21.55 o
   0  16   6       62.51       60.86      7.88 o
   1  16   6      237.21      252.09     18.45 o
   2  16   6       92.23       92.90      6.95 o
   3  16   6        1.94       -0.29      6.95 o
   4  16   6       37.21       70.92     10.76 o
  -4  17   6       93.69      138.10     14.91 o
  -3  17   6        8.13        9.56      8.44 o
  -2  17   6      348.83      365.92     12.94 o
  -1  17   6        0.64        4.57     11.26 o
   0  17   6      713.26      727.14     32.37 o
   1  17   6       21.61       14.37      7.82 o
   2  17   6      201.91      220.78      9.12 o
   3  17   6        0.21       18.30      7.91 o
  -3  18   6      141.97      111.16     10.46 o
  -2  18   6      183.74      159.57      9.67 o
  -1  18   6      123.15      118.29     13.30 o
   0  18   6        4.56        5.98      7.48 o
   1  18   6      140.41      143.30     14.33 o
   2  18   6       48.45       46.00     11.55 o
   3  18   6        2.88       14.13      8.09 o
  -3  19   6       60.53       55.45      9.96 o
  -2  19   6        6.81        4.59      9.26 o
  -1  19   6        9.63        8.31      6.12 o
   0  19   6        2.77       -1.99     10.65 o
   1  19   6      114.74      118.48     11.88 o
   2  19   6       36.99       45.81     11.62 o
   3  19   6       29.08       28.65      8.02 o
  -2  20   6        4.33        8.63      7.72 o
  -1  20   6        4.93        5.17      6.49 o
   0  20   6      154.98      150.64     12.11 o
   1  20   6       70.50       68.96     11.10 o
   2  20   6       42.77       50.59     11.84 o
  -2  21   6      142.87      151.75     10.54 o
  -1  21   6       45.02       39.14      7.28 o
   0  21   6      262.21      314.23     15.69 o
   1  21   6       21.84       11.99     10.64 o
  -1  22   6      132.72      124.10     12.77 o
   0  22   6       64.49       74.95     11.78 o
  -5   0   7      828.87      739.40     25.85 o
  -3   0   7     3805.11     3657.90     75.74 o
  -1   0   7      634.80      492.71     14.45 o
   1   0   7      341.81      355.62      9.40 o
   3   0   7      343.82      394.21     21.63 o
   5   0   7       26.72       56.30     19.97 o
  -6   1   7       21.21       11.03     11.68 o
  -5   1   7       78.92       87.98      9.87 o
  -4   1   7      572.68      565.73     14.49 o
  -3   1   7        5.74       -3.86      6.20 o
  -2   1   7     4338.37     4447.01     48.13 o
  -1   1   7     2846.37     3010.69     39.00 o
   0   1   7     2622.76     2633.58     26.65 o
   1   1   7      106.79      125.13      3.74 o
   2   1   7     1222.71     1214.90     16.43 o
   3   1   7      301.43      275.94      8.54 o
   4   1   7        4.37        7.31      6.08 o
   5   1   7       18.68       12.72     12.96 o
  -6   2   7      209.37      227.59     16.03 o
  -5   2   7        3.29        7.80      7.70 o
  -4   2   7     1165.68     1253.96     23.38 o
  -3   2   7      244.64      230.80      8.57 o
  -2   2   7      134.57      178.74      5.06 o
  -1   2   7      893.61      952.85     11.97 o
   0   2   7     9061.37     9513.12     91.63 o
   1   2   7      165.25      209.45      8.10 o
   2   2   7     2854.38     2778.67     37.13 o
   3   2   7       60.47       53.87      6.31 o
   4   2   7      781.70      808.90     19.94 o
   5   2   7      148.56      158.13     12.48 o
  -6   3   7        7.37      -11.45     11.45 o
  -5   3   7      355.45      392.38     14.65 o
  -4   3   7       14.21       25.97      6.48 o
  -3   3   7      771.50      813.74     16.11 o
  -2   3   7     3397.68     3394.34     35.24 o
  -1   3   7     1137.89     1091.29     13.37 o
   0   3   7     2074.09     2109.25     23.27 o
   1   3   7     3916.26     3976.90     39.47 o
   2   3   7      110.88      114.75      4.08 o
   3   3   7     1727.17     1678.79     24.21 o
   4   3   7      242.80      233.20     10.24 o
   5   3   7       16.23       11.41      9.86 o
  -6   4   7       70.42       70.27     13.83 o
  -5   4   7      317.63      342.72     20.93 o
  -4   4   7      456.42      482.31     13.71 o
  -3   4   7     1902.10     1930.85     39.21 o
  -2   4   7     1456.24     1537.55     17.45 o
  -1   4   7     3240.90     3079.45     36.10 o
   0   4   7      189.60      230.21      4.93 o
   1   4   7      188.28      162.64      3.82 o
   2   4   7      849.03      778.49     10.73 o
   3   4   7       91.87       87.43      6.16 o
   4   4   7        5.05        3.44      8.91 o
   5   4   7       98.48       94.52     13.29 o
  -6   5   7       16.01       26.10     13.93 o
  -5   5   7       21.07       18.94      9.81 o
  -4   5   7     1599.15     1584.79     50.69 o
  -3   5   7       27.86       29.18      5.09 o
  -2   5   7     7740.72     7692.82     77.09 o
  -1   5   7      358.65      392.23      7.23 o
   0   5   7     4879.05     4719.64     49.60 o
   1   5   7       47.86       40.01      3.21 o
   2   5   7      231.23      196.62      6.37 o
   3   5   7        1.41        2.89      4.01 o
   4   5   7       29.46       18.55      8.00 o
   5   5   7        0.55       -9.42      9.42 o
  -6   6   7      186.56      175.59     18.22 o
  -5   6   7      125.83      135.89     12.08 o
  -4   6   7      217.29      220.95      9.54 o
  -3   6   7     1276.40     1248.99     41.91 o
  -2   6   7      218.14      237.57      7.23 o
  -1   6   7     1114.81     1137.58     12.98 o
   0   6   7      720.15      678.57      8.51 o
   1   6   7      444.84      461.20      8.46 o
   2   6   7      972.54      954.54     13.72 o
   3   6   7       25.54       24.81      5.68 o
   4   6   7      512.73      518.26     16.70 o
   5   6   7       11.72       11.06      9.82 o
  -6   7   7        1.36        7.28     16.53 o
  -5   7   7      284.42      267.67     18.17 o
  -4   7   7       50.36       61.46     12.52 o
  -3   7   7      282.96      270.65     15.35 o
  -2   7   7       41.48       64.86      4.08 o
  -1   7   7     1198.32     1236.20     13.33 o
   0   7   7     2116.26     2296.99     25.35 o
   1   7   7     1311.07     1219.12     14.59 o
   2   7   7       20.86       22.40      3.48 o
   3   7   7      103.51      133.11     16.69 o
   4   7   7        4.15        9.30      8.15 o
   5   7   7      173.45      198.85     13.55 o
  -6   8   7      231.99      225.29     19.67 o
  -5   8   7       80.93       49.35     13.45 o
  -4   8   7      734.60      694.18     23.09 o
  -3   8   7      602.54      569.25     24.34 o
  -2   8   7       18.02       22.34      2.82 o
  -1   8   7     1492.12     1490.05     14.94 o
   0   8   7       64.47       77.21      3.16 o
   1   8   7      455.11      460.67      8.40 o
   2   8   7     2563.55     2507.92     30.38 o
   3   8   7       16.18        1.29      6.39 o
   4   8   7      424.28      415.91     15.41 o
   5   8   7        0.55        5.75     27.50 o
  -5   9   7       19.04        8.87     12.35 o
  -4   9   7      478.61      513.69     30.61 o
  -3   9   7        0.33        5.09      4.35 o
  -2   9   7     1745.43     1684.86     19.16 o
  -1   9   7      259.43      275.03      6.57 o
   0   9   7     3730.80     3875.36     44.80 o
   1   9   7       48.78       36.07      3.21 o
   2   9   7      130.38      124.66      4.74 o
   3   9   7       66.37       57.18      8.82 o
   4   9   7       77.91       73.69      9.50 o
   5   9   7       31.68       13.09     12.50 o
  -5  10   7       78.29       72.62     14.31 o
  -4  10   7      164.61      184.94     13.83 o
  -3  10   7     1505.15     1426.88     34.97 o
  -2  10   7       76.11       85.66      3.45 o
  -1  10   7     2635.82     2594.06     24.43 o
   0  10   7        0.52        4.06      2.82 o
   1  10   7      412.48      384.42      8.01 o
   2  10   7      815.97      785.49     13.46 o
   3  10   7      295.62      254.87      9.98 o
   4  10   7        0.42       -4.84     10.05 o
   5  10   7       60.29       68.97     14.00 o
  -5  11   7      301.53      310.33     20.95 o
  -4  11   7      605.18      576.56     55.32 o
  -3  11   7       78.08       73.30     11.62 o
  -2  11   7      644.54      629.05     12.50 o
  -1  11   7      353.20      366.79      8.56 o
   0  11   7       38.37       41.22      3.45 o
   1  11   7     1606.45     1568.07     21.71 o
   2  11   7        1.43       -4.81      4.81 o
   3  11   7      336.00      317.92     11.05 o
   4  11   7       35.19       35.42     18.66 o
   5  11   7       33.52       29.13     12.96 o
  -5  12   7       14.20        8.93     24.55 o
  -4  12   7      158.85      162.79     25.04 o
  -3  12   7        9.08        8.29      8.67 o
  -2  12   7        2.93       -3.82      5.20 o
  -1  12   7      104.85      113.61      5.08 o
   0  12   7      679.80      670.14      9.92 o
   1  12   7      142.48      136.30      4.89 o
   2  12   7      209.22      241.82      9.61 o
   3  12   7        1.03        3.42      7.36 o
   4  12   7      170.12      174.74     14.22 o
  -5  13   7       28.70       54.71     14.12 o
  -4  13   7      306.16      297.18     17.43 o
  -3  13   7       20.73       15.01      8.88 o
  -2  13   7      331.95      308.82     10.29 o
  -1  13   7      157.85      173.11      7.75 o
   0  13   7      880.54      803.76     13.40 o
   1  13   7     1127.80     1150.95     18.56 o
   2  13   7      185.71      190.91     14.64 o
   3  13   7      303.74      289.12     12.56 o
   4  13   7        0.56        4.09      9.68 o
  -5  14   7      102.03       97.32     15.33 o
  -4  14   7        1.27       -3.69     10.67 o
  -3  14   7      787.42      748.23     20.13 o
  -2  14   7       30.46       40.01      6.96 o
  -1  14   7      304.45      291.79      9.87 o
   0  14   7      565.43      584.90     20.49 o
   1  14   7      646.71      630.14     19.13 o
   2  14   7       35.75       33.58      6.54 o
   3  14   7       30.13       34.94     11.63 o
   4  14   7        1.90        9.76      9.70 o
  -4  15   7      101.32       95.82     13.98 o
  -3  15   7       12.87        6.95      7.82 o
  -2  15   7     1354.29     1372.00     27.24 o
  -1  15   7       44.14       38.82      7.79 o
   0  15   7      337.70      340.90     10.96 o
   1  15   7      147.65      151.47      9.97 o
   2  15   7      235.50      248.18     10.56 o
   3  15   7       86.16      101.16      9.58 o
   4  15   7       52.43       47.51     10.42 o
  -4  16   7      124.57      113.58     19.97 o
  -3  16   7       87.45       89.34      9.90 o
  -2  16   7       45.30       48.12      7.58 o
  -1  16   7        3.59        4.91      7.42 o
   0  16   7      548.98      510.55     11.99 o
   1  16   7        8.94        2.06      7.52 o
   2  16   7      364.64      348.48     16.35 o
   3  16   7        9.10       -7.10     14.25 o
  -4  17   7        1.54       -4.26     11.87 o
  -3  17   7        5.74       -3.18      8.18 o
  -2  17   7       20.91       20.85      8.43 o
  -1  17   7       56.77       69.02      8.83 o
   0  17   7       91.10       94.34      9.28 o
   1  17   7      162.32      186.51     11.63 o
   2  17   7        2.94       10.97      5.88 o
   3  17   7       91.85      108.95      9.74 o
  -3  18   7      119.84      119.62     12.31 o
  -2  18   7       47.02       45.69      8.12 o
  -1  18   7      148.33      162.83     11.15 o
   0  18   7       90.88       85.50      9.36 o
   1  18   7       33.68       35.02      9.02 o
   2  18   7       75.25       88.29     21.44 o
   3  18   7        0.10       -1.80      9.14 o
  -3  19   7        3.42       -8.76      8.76 o
  -2  19   7      274.16      265.15     12.12 o
  -1  19   7       10.30        1.66      8.52 o
   0  19   7      212.61      223.85     13.13 o
   1  19   7        9.48        5.47     12.11 o
   2  19   7        2.97        9.75     11.23 o
  -2  20   7        1.44        6.23      8.42 o
  -1  20   7      393.58      406.54     13.21 o
   0  20   7        0.76        2.81      9.79 o
   1  20   7       21.66       26.87     10.85 o
   2  20   7       23.35       38.07     12.47 o
  -1  21   7        7.28       11.52      7.65 o
   0  21   7       38.81       31.45     11.31 o
   1  21   7      102.85      121.92     16.86 o
  -6   0   8      275.91      244.80     18.95 o
  -4   0   8       29.14       50.14     13.09 o
  -2   0   8      372.10      325.33     11.50 o
   0   0   8     3583.35     3750.94     61.16 o
   2   0   8     1926.47     1838.07     32.80 o
   4   0   8        4.79        6.00      7.42 o
  -6   1   8      116.48      145.88     21.04 o
  -5   1   8      251.84      252.37     11.89 o
  -4   1   8     1711.91     1621.82     28.36 o
  -3   1   8      213.50      248.53     15.71 o
  -2   1   8     2111.22     2126.52     29.18 o
  -1   1   8     1721.94     1603.67     24.32 o
   0   1   8     2466.89     2587.74     26.44 o
   1   1   8      326.82      279.20      7.71 o
   2   1   8      123.75      138.02      5.14 o
   3   1   8      463.03      482.14     11.05 o
   4   1   8       83.18       80.90      6.38 o
   5   1   8       63.20       83.08     21.28 o
  -6   2   8        6.91        2.79     11.78 o
  -5   2   8      225.91      259.57     12.09 o
  -4   2   8        0.26       -0.04      6.22 o
  -3   2   8     4996.41     4949.44     70.99 o
  -2   2   8      245.52      270.89     11.20 o
  -1   2   8      993.58      926.32     13.97 o
   0   2   8     1862.13     1982.03     20.76 o
   1   2   8     1108.28     1103.03     12.81 o
   2   2   8      125.24      107.16      4.76 o
   3   2   8      207.92      195.37      6.71 o
   4   2   8      210.99      217.67     10.22 o
   5   2   8      117.75      128.65     16.18 o
  -6   3   8      130.72      109.14     13.48 o
  -5   3   8       29.32       43.48      8.37 o
  -4   3   8     1082.17     1027.59     22.25 o
  -3   3   8      205.86      236.03      9.97 o
  -2   3   8     2492.21     2280.10     26.50 o
  -1   3   8      845.29      856.87     12.20 o
   0   3   8      332.89      286.36      5.80 o
   1   3   8      998.40      954.69     11.39 o
   2   3   8      178.75      205.57      6.00 o
   3   3   8      857.16      828.65     13.47 o
   4   3   8      482.28      452.97     16.00 o
   5   3   8        0.14       -1.77      9.76 o
  -6   4   8       97.72      125.34     17.45 o
  -5   4   8      151.80      149.12     13.77 o
  -4   4   8       19.27       26.53      6.65 o
  -3   4   8       25.07       20.23      5.25 o
  -2   4   8      847.76      890.14     12.28 o
  -1   4   8     1415.25     1497.12     26.80 o
   0   4   8     1750.59     1659.13     19.08 o
   1   4   8        1.41        1.79      2.57 o
   2   4   8     2489.32     2519.37     30.59 o
   3   4   8      223.12      215.83      6.93 o
   4   4   8      238.84      231.16     13.98 o
   5   4   8       20.30       30.49     10.38 o
  -6   5   8       35.44       25.39     19.15 o
  -5   5   8      542.02      546.62     27.54 o
  -4   5   8       48.57       35.93      6.68 o
  -3   5   8       10.46       26.81      5.27 o
  -2   5   8     1072.13     1205.32     13.79 o
  -1   5   8      292.80      301.09      6.85 o
   0   5   8       23.71       21.10      2.60 o
   1   5   8     7086.00     7227.86     75.44 o
   2   5   8      297.97      287.80      6.35 o
   3   5   8      656.34      590.66     12.62 o
   4   5   8      108.83       83.31      9.85 o
   5   5   8        8.38       10.50     10.25 o
  -6   6   8      145.51      165.30     18.03 o
  -5   6   8      295.72      289.58     60.06 o
  -4   6   8        1.29        3.26      6.66 o
  -3   6   8     1863.89     1768.94     30.95 o
  -2   6   8     1283.88     1320.06     14.86 o
  -1   6   8      990.05      942.74     13.44 o
   0   6   8     1807.00     1698.47     22.86 o
   1   6   8      277.34      246.04      5.61 o
   2   6   8      370.00      353.76      8.40 o
   3   6   8      128.35      109.63      7.75 o
   4   6   8       92.97       95.68      9.86 o
   5   6   8       24.00       34.03     10.31 o
  -6   7   8      270.24      273.62     21.55 o
  -5   7   8        0.07      -13.42     13.42 o
  -4   7   8     1943.70     2005.62     46.73 o
  -3   7   8       20.00       12.06      5.03 o
  -2   7   8     3865.28     3746.14     41.94 o
  -1   7   8      276.65      298.50      6.30 o
   0   7   8      152.47      145.39      4.05 o
   1   7   8        0.86        1.16      2.61 o
   2   7   8       21.13       13.49      3.74 o
   3   7   8       15.86       13.97      5.93 o
   4   7   8       98.57       96.88      9.92 o
   5   7   8        2.52        0.45     10.07 o
  -5   8   8      432.66      444.56     22.31 o
  -4   8   8      140.75      155.73     12.97 o
  -3   8   8      621.17      583.23     13.55 o
  -2   8   8      194.03      209.04      6.03 o
  -1   8   8     2105.19     2056.74     22.24 o
   0   8   8      402.01      442.41     13.20 o
   1   8   8      114.79      116.65      3.94 o
   2   8   8      239.83      243.31     10.21 o
   3   8   8        5.50        5.25      5.98 o
   4   8   8       38.94       56.70     12.99 o
   5   8   8       22.42        9.27     12.26 o
  -5   9   8       95.39      101.97     14.00 o
  -4   9   8      105.49      125.56     12.82 o
  -3   9   8       24.72       20.17      6.64 o
  -2   9   8        2.88        5.04      3.13 o
  -1   9   8       49.53       38.33      2.81 o
   0   9   8        0.42        4.53      2.73 o
   1   9   8      629.26      606.93      9.95 o
   2   9   8      214.22      226.47      8.55 o
   3   9   8      161.59      168.85     12.43 o
   4   9   8       10.64       11.96      7.73 o
   5   9   8        8.65       -0.53     12.61 o
  -5  10   8        3.57       -7.39     12.42 o
  -4  10   8        3.07       19.31     10.69 o
  -3  10   8        2.77       -1.41      8.26 o
  -2  10   8      932.27      970.42     18.03 o
  -1  10   8     1584.63     1547.57     15.74 o
   0  10   8     3117.49     3052.40     36.19 o
   1  10   8        2.73        4.44      3.18 o
   2  10   8     2639.39     2500.47     38.21 o
   3  10   8        1.44       -1.15      6.36 o
   4  10   8      330.15      326.78     14.89 o
   5  10   8       25.05       22.53     11.46 o
  -5  11   8        6.44       16.58     13.23 o
  -4  11   8      350.92      354.72     18.54 o
  -3  11   8        5.46       13.84      8.64 o
  -2  11   8     1255.90     1208.92     22.86 o
  -1  11   8      338.12      340.45      9.83 o
   0  11   8      839.26      764.10     11.29 o
   1  11   8      147.02      173.01      5.81 o
   2  11   8       39.14       41.03      6.63 o
   3  11   8       70.66       75.20      9.01 o
   4  11   8       55.77       64.75     12.25 o
  -5  12   8      208.54      253.17     18.82 o
  -4  12   8        1.94       -3.97     12.93 o
  -3  12   8      452.64      459.74     14.99 o
  -2  12   8        1.02        3.48      5.95 o
  -1  12   8      876.59      856.47     14.98 o
   0  12   8       11.45       17.38      3.02 o
   1  12   8        1.31        3.25      3.72 o
   2  12   8       33.42       41.37      6.70 o
   3  12   8       48.24       46.62      8.55 o
   4  12   8       12.46        7.35      9.66 o
  -5  13   8       93.42      109.07     27.66 o
  -4  13   8      657.65      617.34     23.77 o
  -3  13   8      100.66       95.47      9.14 o
  -2  13   8      660.04      651.46     22.25 o
  -1  13   8      633.82      662.58     14.69 o
   0  13   8      824.70      806.67     13.86 o
   1  13   8      258.51      247.81      9.75 o
   2  13   8      118.29      106.84      8.02 o
   3  13   8      170.32      187.10     15.48 o
   4  13   8       73.35       57.88     10.73 o
  -4  14   8       41.49       54.82     12.40 o
  -3  14   8      104.67       87.09      9.43 o
  -2  14   8       59.15       49.13      6.74 o
  -1  14   8       81.13       82.48      8.42 o
   0  14   8     1025.69     1005.01     28.00 o
   1  14   8      175.90      166.38      7.42 o
   2  14   8       94.45      106.35     16.66 o
   3  14   8        5.83        2.92      8.56 o
   4  14   8       29.25       30.62     10.14 o
  -4  15   8      121.39      107.25     14.08 o
  -3  15   8        1.12       -1.37     11.74 o
  -2  15   8      163.83      144.47      8.72 o
  -1  15   8      339.01      340.21     13.81 o
   0  15   8       50.38       48.23      4.73 o
   1  15   8       96.99      106.03      7.04 o
   2  15   8       25.22       16.28      6.88 o
   3  15   8      124.21      149.69     10.60 o
   4  15   8       24.04       41.00     10.85 o
  -4  16   8        9.01       15.32     12.35 o
  -3  16   8      436.09      384.74     15.11 o
  -2  16   8      128.97      151.11     11.00 o
  -1  16   8      256.18      234.91     12.11 o
   0  16   8      139.32      139.24     11.85 o
   1  16   8      152.74      142.12      8.20 o
   2  16   8      153.25      163.60      8.55 o
   3  16   8        9.29       10.28      8.19 o
  -4  17   8      239.56      258.68     17.94 o
  -3  17   8       51.35       48.61     13.31 o
  -2  17   8      487.73      518.51     23.00 o
  -1  17   8       20.31       34.17      9.21 o
   0  17   8       96.27       98.56     15.98 o
   1  17   8       11.30       10.01      8.34 o
   2  17   8       16.61       14.10      6.67 o
   3  17   8        2.30       -2.82      8.34 o
  -3  18   8       86.70       95.43     14.01 o
  -2  18   8        6.01        9.16      7.80 o
  -1  18   8       82.49       81.15     10.12 o
   0  18   8      347.10      324.20     22.10 o
   1  18   8       31.73       37.39     10.53 o
   2  18   8      209.59      235.44     13.52 o
   3  18   8        2.37        4.47      8.32 o
  -3  19   8       14.93       33.43      9.86 o
  -2  19   8        1.75        2.61      8.32 o
  -1  19   8      126.54      115.57     12.57 o
   0  19   8        5.35       11.61     10.15 o
   1  19   8      256.57      252.96     15.56 o
   2  19   8        0.13       -0.54     11.04 o
  -2  20   8       55.36       39.65     13.82 o
  -1  20   8        2.30       -0.15     10.67 o
   0  20   8       51.72       74.07     11.90 o
   1  20   8        0.31        0.31     10.81 o
  -1  21   8        5.49       -3.22      7.42 o
   0  21   8       26.68       19.63     11.10 o
  -5   0   9      191.86      195.33     22.59 o
  -3   0   9     2271.70     2201.21     48.88 o
  -1   0   9     1690.39     1355.20     31.36 o
   1   0   9     3363.84     3449.71     57.31 o
   3   0   9      287.73      304.88     12.09 o
   5   0   9      267.79      325.69     29.79 o
  -6   1   9      158.80      166.14     15.28 o
  -5   1   9      232.29      223.98     11.98 o
  -4   1   9     1360.73     1364.35     25.32 o
  -3   1   9       27.11       69.99     15.12 o
  -2   1   9     1111.01      991.79     19.15 o
  -1   1   9      307.26      245.36      7.38 o
   0   1   9        1.67        2.56      3.05 o
   1   1   9     2638.59     2632.82     40.96 o
   2   1   9      857.71      841.29     12.93 o
   3   1   9       23.19       33.75      4.83 o
   4   1   9       21.04       10.96      6.67 o
   5   1   9       63.94       96.56     15.38 o
  -6   2   9      239.09      264.95     30.82 o
  -5   2   9      419.54      433.98     15.11 o
  -4   2   9      467.86      432.08     13.17 o
  -3   2   9      258.95      256.55     12.52 o
  -2   2   9      252.79      238.74      7.49 o
  -1   2   9     1818.90     1835.38     25.37 o
   0   2   9     3653.51     3489.18     35.23 o
   1   2   9      338.09      376.60      7.10 o
   2   2   9     1258.12     1267.64     17.37 o
   3   2   9       74.59       76.32      5.97 o
   4   2   9       19.25       33.25      7.81 o
   5   2   9        5.41        0.33     13.19 o
  -6   3   9       49.76       31.01     12.61 o
  -5   3   9       50.00       66.98      9.13 o
  -4   3   9      362.83      326.56     11.87 o
  -3   3   9      360.21      370.59     11.04 o
  -2   3   9      315.72      334.89      7.65 o
  -1   3   9     5051.12     4971.12     57.37 o
   0   3   9      140.46      108.61      3.98 o
   1   3   9     3286.68     3128.03     32.00 o
   2   3   9       76.10       79.32      4.58 o
   3   3   9      946.57      944.40     15.03 o
   4   3   9      273.01      265.37     11.66 o
   5   3   9        6.24       20.01     11.58 o
  -6   4   9       27.91       31.79     15.40 o
  -5   4   9      663.34      659.02     31.61 o
  -4   4   9       41.17       48.96      7.38 o
  -3   4   9     1681.56     1691.67     28.09 o
  -2   4   9      597.50      623.45     11.12 o
  -1   4   9     2423.10     2493.36     27.97 o
   0   4   9      282.12      239.30      8.61 o
   1   4   9      316.70      347.99      6.27 o
   2   4   9       28.21       37.10      4.12 o
   3   4   9        7.72       11.14      5.48 o
   4   4   9       49.78       55.85      8.02 o
   5   4   9       48.76       44.23     11.52 o
  -6   5   9      127.33      130.03     17.85 o
  -5   5   9        9.61        4.46     10.31 o
  -4   5   9     1273.11     1196.46     23.20 o
  -3   5   9      385.36      425.23     16.21 o
  -2   5   9     2109.02     1973.82     22.16 o
  -1   5   9      162.19      170.81      5.25 o
   0   5   9      762.20      796.32     10.91 o
   1   5   9       45.49       61.01      3.62 o
   2   5   9     1072.81      996.50     15.66 o
   3   5   9      174.82      151.43      8.34 o
   4   5   9      120.74      121.95      9.52 o
   5   5   9        1.89       -8.99      8.99 o
  -6   6   9       25.11       60.46     15.68 o
  -5   6   9      394.54      380.94     23.24 o
  -4   6   9       78.42       90.11      8.02 o
  -3   6   9      446.91      442.88     11.89 o
  -2   6   9     2178.23     2171.89     22.76 o
  -1   6   9      104.03       65.95      3.76 o
   0   6   9     3405.53     3421.07     37.07 o
   1   6   9       45.52       43.93      3.43 o
   2   6   9      509.59      514.64      9.95 o
   3   6   9      373.91      348.21     11.54 o
   4   6   9        7.50       11.45      7.85 o
   5   6   9       10.14        9.44      9.42 o
  -5   7   9      135.42      152.11     21.28 o
  -4   7   9       68.54       53.58      9.01 o
  -3   7   9       17.96       23.78      6.00 o
  -2   7   9       16.88       26.65      3.28 o
  -1   7   9     2087.04     2057.64     25.77 o
   0   7   9       73.39       71.76      3.58 o
   1   7   9      665.58      627.62     10.75 o
   2   7   9      129.10      111.02      5.20 o
   3   7   9      552.70      529.40     14.12 o
   4   7   9       17.19       17.72      8.16 o
   5   7   9        0.15       -0.10      9.61 o
  -5   8   9      146.63      145.28     16.44 o
  -4   8   9       10.24        2.71     10.80 o
  -3   8   9      130.83      138.43      7.61 o
  -2   8   9     1274.56     1273.50     15.67 o
  -1   8   9      302.54      316.64      7.07 o
   0   8   9     2163.26     2148.02     24.28 o
   1   8   9        0.34        5.80      3.00 o
   2   8   9      598.43      619.94     13.89 o
   3   8   9      288.27      287.46     13.94 o
   4   8   9        7.13       -0.87      7.79 o
   5   8   9       21.83       12.79     13.66 o
  -5   9   9       14.85       -1.03     12.90 o
  -4   9   9      246.83      230.58     45.50 o
  -3   9   9      290.19      353.79     16.37 o
  -2   9   9      230.66      224.92      7.63 o
  -1   9   9      635.09      643.12      8.87 o
   0   9   9      171.76      244.63      7.97 o
   1   9   9      366.92      358.21      7.86 o
   2   9   9      217.26      206.68      8.60 o
   3   9   9       19.16       23.75      6.74 o
   4   9   9      124.24      126.26      9.93 o
   5   9   9        0.04        1.30     11.11 o
  -5  10   9      457.63      437.71     23.02 o
  -4  10   9      126.41      113.03     13.36 o
  -3  10   9     3080.38     3006.68     65.40 o
  -2  10   9       44.35       48.70      5.03 o
  -1  10   9     1346.72     1292.29     14.67 o
   0  10   9        2.37        7.81      3.43 o
   1  10   9      186.83      204.34      7.17 o
   2  10   9       26.32       29.36      5.84 o
   3  10   9       85.65       90.02      9.54 o
   4  10   9       23.17       24.63      9.87 o
  -5  11   9       33.50       33.80     19.64 o
  -4  11   9       65.88       43.04     12.10 o
  -3  11   9      256.18      199.78     13.53 o
  -2  11   9      195.03      203.96      9.41 o
  -1  11   9      635.09      630.59     10.55 o
   0  11   9       13.38       18.03      4.08 o
   1  11   9     1320.53     1328.65     22.51 o
   2  11   9       80.94       65.25      9.43 o
   3  11   9      355.93      367.45     14.54 o
   4  11   9       34.90       29.31     10.12 o
  -5  12   9       18.17       12.71     14.00 o
  -4  12   9       41.35       35.38     11.48 o
  -3  12   9        4.49        7.69      7.61 o
  -2  12   9      400.59      411.48     14.75 o
  -1  12   9        8.84        4.44      5.56 o
   0  12   9      723.52      753.27     13.06 o
   1  12   9      283.51      268.66      8.98 o
   2  12   9      252.14      271.91     11.28 o
   3  12   9      113.54      103.85     11.47 o
   4  12   9        9.02        9.27     10.09 o
  -5  13   9       27.36       26.50     13.98 o
  -4  13   9      161.56      171.95     16.16 o
  -3  13   9       85.03       65.91      9.08 o
  -2  13   9     1462.27     1361.59     29.70 o
  -1  13   9      224.51      218.39     11.43 o
   0  13   9        4.36        6.76      4.49 o
   1  13   9     1181.33     1093.55     22.56 o
   2  13   9        0.86       -1.17      6.77 o
   3  13   9       25.24       47.78      9.32 o
   4  13   9      113.88      102.91     11.72 o
  -4  14   9       74.89       78.08     14.24 o
  -3  14   9      555.56      560.78     26.71 o
  -2  14   9       10.27       25.44      8.55 o
  -1  14   9      156.36      128.78     10.10 o
   0  14   9        2.32        5.78      5.41 o
   1  14   9       70.25       74.24      6.93 o
   2  14   9        2.14       -3.80      6.95 o
   3  14   9       77.13       96.01      9.67 o
   4  14   9       17.69       24.66     10.83 o
  -4  15   9      208.60      217.56     21.77 o
  -3  15   9        4.71        8.76      9.20 o
  -2  15   9       68.30       74.85      7.69 o
  -1  15   9       14.69       13.38      8.28 o
   0  15   9       15.95       25.32      5.82 o
   1  15   9       69.90       81.92      6.75 o
   2  15   9       86.43       83.65     12.38 o
   3  15   9        2.24       -5.15     10.51 o
  -4  16   9        1.99       16.38     12.11 o
  -3  16   9       64.23       65.32     10.05 o
  -2  16   9       74.56       71.19      7.96 o
  -1  16   9       90.77       89.14     13.22 o
   0  16   9      204.18      205.10     12.03 o
   1  16   9      132.52      138.57      7.57 o
   2  16   9      161.39      155.16      9.63 o
   3  16   9        1.09       -8.41      8.41 o
  -3  17   9       30.55       30.51      9.51 o
  -2  17   9        0.72       -1.65      7.89 o
  -1  17   9      712.53      700.03     20.41 o
   0  17   9        0.96       -8.04      8.04 o
   1  17   9      317.90      330.40     10.79 o
   2  17   9        6.70       18.06      7.44 o
   3  17   9       52.85       41.17      9.35 o
  -3  18   9      195.86      223.16     13.33 o
  -2  18   9       64.22       65.89      9.31 o
  -1  18   9      103.10      120.78     11.03 o
   0  18   9      105.49      134.23     17.43 o
   1  18   9        3.91       13.34     10.81 o
   2  18   9       27.24       27.10      7.24 o
  -2  19   9       84.08       86.16     10.59 o
  -1  19   9        0.88       16.96     10.99 o
   0  19   9      164.71      138.76     13.53 o
   1  19   9        7.13       17.47     11.44 o
   2  19   9        0.95       11.04     12.01 o
  -2  20   9        8.23       23.06     12.16 o
  -1  20   9       24.67       32.44     11.65 o
   0  20   9       34.69       30.33     11.80 o
   1  20   9        1.67        5.07     11.67 o
  -6   0  10        9.24        0.33     21.93 o
  -4   0  10      545.74      508.57     21.31 o
  -2   0  10     3042.45     3159.69     67.24 o
   0   0  10     7417.16     7814.05    124.90 o
   2   0  10     1248.14     1233.95     25.94 o
   4   0  10       18.77       12.04     11.31 o
  -6   1  10       44.50       75.97     13.73 o
  -5   1  10       26.09       24.79      8.56 o
  -4   1  10       76.36       92.34     11.10 o
  -3   1  10     1239.40     1288.60     40.94 o
  -2   1  10      589.41      563.92     13.29 o
  -1   1  10     2676.98     2624.08     35.10 o
   0   1  10      220.45      260.76      6.54 o
   1   1  10     2416.30     2401.86     29.36 o
   2   1  10       71.49       71.34      4.85 o
   3   1  10        3.33        6.49      4.97 o
   4   1  10      323.11      321.90     19.75 o
   5   1  10        1.03       16.58     21.28 o
  -6   2  10       33.02       63.70     13.62 o
  -5   2  10      552.55      574.03     25.28 o
  -4   2  10      584.43      547.06     15.04 o
  -3   2  10     2543.78     2450.75     38.88 o
  -2   2  10       44.28       41.62      5.74 o
  -1   2  10       42.93       32.68      4.41 o
   0   2  10        8.31        6.01      3.20 o
   1   2  10      543.41      528.64     16.88 o
   2   2  10       40.49       37.81      4.34 o
   3   2  10      237.23      248.08      7.95 o
   4   2  10       13.96       25.75      8.98 o
   5   2  10       42.02       52.22     14.34 o
  -6   3  10      260.83      259.39     21.77 o
  -5   3  10        3.19       -7.88      7.88 o
  -4   3  10      993.11      980.47     20.55 o
  -3   3  10       25.89       14.82      9.78 o
  -2   3  10      963.98      877.74     15.11 o
  -1   3  10     1254.65     1202.23     18.43 o
   0   3  10       91.56      108.55      4.60 o
   1   3  10      315.21      298.60      7.37 o
   2   3  10      146.85      140.32      5.86 o
   3   3  10        0.64        6.61      5.54 o
   4   3  10      176.38      179.39     10.91 o
   5   3  10        0.17       -6.50     17.51 o
  -6   4  10       76.06       89.37     16.46 o
  -5   4  10      392.93      419.34     18.24 o
  -4   4  10        2.02       -3.65      6.47 o
  -3   4  10       18.56       12.92      5.70 o
  -2   4  10      575.46      559.11     15.41 o
  -1   4  10        9.93       13.07      3.68 o
   0   4  10       26.40       24.83      3.33 o
   1   4  10     1008.12     1022.39     13.49 o
   2   4  10      246.99      263.84      7.16 o
   3   4  10        3.13        6.01      6.38 o
   4   4  10      130.53      155.78     10.37 o
   5   4  10       54.22       41.75     12.23 o
  -6   5  10        1.82        8.36     14.07 o
  -5   5  10        1.14       13.09     12.23 o
  -4   5  10        8.93       12.81      7.13 o
  -3   5  10     1209.04     1135.55     25.89 o
  -2   5  10      218.49      227.86      5.85 o
  -1   5  10     4105.08     4075.59     44.23 o
   0   5  10      660.31      669.01     10.12 o
   1   5  10     1305.13     1216.00     15.65 o
   2   5  10       33.36       21.33      3.88 o
   3   5  10      275.52      322.29     13.00 o
   4   5  10       44.07       40.09      8.37 o
   5   5  10       30.95       26.69     11.99 o
  -5   6  10      561.70      579.98     25.38 o
  -4   6  10       72.14       86.71      9.25 o
  -3   6  10      471.67      498.12     14.01 o
  -2   6  10     1600.46     1608.88     19.04 o
  -1   6  10      364.39      338.66      7.46 o
   0   6  10      759.12      757.06     11.65 o
   1   6  10      867.40      881.83     13.02 o
   2   6  10      272.37      292.66      9.52 o
   3   6  10      766.42      734.31     17.58 o
   4   6  10        5.50        9.20      8.16 o
   5   6  10       29.28       34.00     10.39 o
  -5   7  10        1.92       22.73     13.29 o
  -4   7  10      708.83      732.91     25.35 o
  -3   7  10      356.79      334.61     11.06 o
  -2   7  10      500.93      474.41      8.59 o
  -1   7  10      353.64      372.10      7.74 o
   0   7  10      524.80      517.35      9.24 o
   1   7  10      146.41      121.91      6.04 o
   2   7  10      405.16      381.79     14.56 o
   3   7  10        0.79        1.33      6.64 o
   4   7  10       13.23       22.14      8.04 o
   5   7  10       16.04       19.04     10.07 o
  -5   8  10      397.32      427.81     23.19 o
  -4   8  10       10.80       12.97     10.69 o
  -3   8  10      878.81      855.48     39.31 o
  -2   8  10      810.26      792.25     11.50 o
  -1   8  10       18.35       26.06      3.97 o
   0   8  10     1135.71     1064.23     13.92 o
   1   8  10      251.54      230.24      6.09 o
   2   8  10      785.94      770.58     16.08 o
   3   8  10      525.70      488.79     15.31 o
   4   8  10        9.02       11.74      8.30 o
  -5   9  10        0.08       12.36     24.06 o
  -4   9  10      194.45      237.46     20.79 o
  -3   9  10     1030.86      920.36     27.03 o
  -2   9  10      116.32      117.11      5.38 o
  -1   9  10     3337.24     3348.98     36.99 o
   0   9  10      145.34      162.75      6.15 o
   1   9  10       99.33      129.01      6.18 o
   2   9  10        0.98        7.51      5.85 o
   3   9  10       99.06      104.00      8.70 o
   4   9  10       44.49       40.26      9.88 o
  -5  10  10      138.15      137.60     17.06 o
  -4  10  10       56.65       55.78     12.50 o
  -3  10  10       67.80       56.22     10.30 o
  -2  10  10      130.88      157.78      7.58 o
  -1  10  10       22.61       27.86      3.76 o
   0  10  10     1557.52     1567.84     38.41 o
   1  10  10       14.98       10.19      5.45 o
   2  10  10      134.07      136.11      7.95 o
   3  10  10       13.24       16.40      7.34 o
   4  10  10        5.82        1.99      9.37 o
  -5  11  10       11.59       -1.51     13.45 o
  -4  11  10      636.70      624.09     24.36 o
  -3  11  10       88.18       87.53     11.32 o
  -2  11  10       55.74       41.53      6.91 o
  -1  11  10       53.89       68.28      5.83 o
   0  11  10      696.47      658.35     12.53 o
   1  11  10       91.84       91.89      6.46 o
   2  11  10      188.09      187.16      8.90 o
   3  11  10        0.85        5.01      8.37 o
   4  11  10       17.74        6.30      9.81 o
  -5  12  10      148.08      119.01     22.42 o
  -4  12  10       56.92       26.77     12.49 o
  -3  12  10      415.72      389.81     29.56 o
  -2  12  10      404.16      370.62     14.69 o
  -1  12  10      224.08      203.05      9.76 o
   0  12  10        1.90        4.39      5.84 o
   1  12  10       80.86       82.56      9.32 o
   2  12  10       58.94       62.95     10.44 o
   3  12  10      382.98      371.64     38.53 o
   4  12  10        0.75        5.49     10.31 o
  -4  13  10      208.13      158.30     15.56 o
  -3  13  10       40.41       43.05     13.00 o
  -2  13  10      199.12      213.82     14.41 o
  -1  13  10      208.48      207.10      9.32 o
   0  13  10      283.09      272.25     12.14 o
   1  13  10      858.60      825.19     18.95 o
   2  13  10       15.90       14.87      7.59 o
   3  13  10        2.92       11.84      8.73 o
   4  13  10       37.24       35.69     11.02 o
  -4  14  10      118.30      111.46     14.59 o
  -3  14  10        0.33       -6.94      8.38 o
  -2  14  10      339.88      322.13     14.86 o
  -1  14  10       15.66       10.23      8.03 o
   0  14  10      878.65      812.11     23.86 o
   1  14  10        0.65        5.74      6.49 o
   2  14  10      105.55      116.41      9.45 o
   3  14  10       33.09       32.81      9.40 o
  -4  15  10       46.64       45.40     14.57 o
  -3  15  10      344.66      326.09     14.75 o
  -2  15  10       62.58      104.42     17.13 o
  -1  15  10      614.06      610.55     19.10 o
   0  15  10        0.78        3.83      5.87 o
   1  15  10      605.44      627.80     16.31 o
   2  15  10        0.31        7.33      7.69 o
   3  15  10       38.96       75.08      9.95 o
  -4  16  10        3.55      -15.71     15.71 o
  -3  16  10      272.15      266.53     13.99 o
  -2  16  10      153.78      156.80      9.54 o
  -1  16  10      268.94      239.45     12.95 o
   0  16  10        7.45        4.24      6.61 o
   1  16  10       16.34       19.09      6.44 o
   2  16  10        2.79        3.83      8.82 o
   3  16  10       17.10       18.30      9.27 o
  -3  17  10       35.69       31.12      9.78 o
  -2  17  10       71.85       75.36      8.59 o
  -1  17  10       11.91       11.38     14.06 o
   0  17  10        0.87        4.09      9.10 o
   1  17  10       96.61       84.63     10.06 o
   2  17  10       91.30      104.70      9.06 o
  -3  18  10        6.75        0.32      9.86 o
  -2  18  10      124.42      102.30     10.17 o
  -1  18  10        0.96        3.19     11.09 o
   0  18  10        9.48       14.73     10.88 o
   1  18  10       62.86       64.06      7.18 o
   2  18  10       57.40       47.70      8.00 o
  -2  19  10      106.37      107.46     10.65 o
  -1  19  10      170.54      175.96     14.96 o
   0  19  10        0.89       -8.00     13.42 o
   1  19  10       23.00       26.99     14.73 o
  -1  20  10       57.99       54.01     12.96 o
   0  20  10      154.16      179.53     15.33 o
  -5   0  11      657.62      638.92     26.10 o
  -3   0  11      595.08      627.87     21.33 o
  -1   0  11      307.95      319.18     15.04 o
   1   0  11      192.27      185.53      8.56 o
   3   0  11     1570.52     1524.76     37.59 o
   5   0  11       90.28       81.18     23.57 o
  -6   1  11      235.96      275.09     25.81 o
  -5   1  11        4.44        5.97      8.30 o
  -4   1  11      683.66      721.25     17.90 o
  -3   1  11      895.79      921.46     22.69 o
  -2   1  11        1.12        1.35      6.47 o
  -1   1  11      185.29      164.90      6.52 o
   0   1  11       67.35       71.72      4.38 o
   1   1  11      430.33      410.13      9.12 o
   2   1  11      860.02      821.91     13.56 o
   3   1  11      176.50      199.48     10.95 o
   4   1  11       59.51       90.24     15.53 o
   5   1  11       13.34       19.01     14.69 o
  -6   2  11        0.82       -4.67     29.62 o
  -5   2  11       24.38       26.08      9.07 o
  -4   2  11      236.05      268.50     14.48 o
  -3   2  11        6.56       29.76      9.29 o
  -2   2  11     3150.28     3143.67     47.79 o
  -1   2  11       40.92       50.31      4.93 o
   0   2  11      852.82      848.11     13.00 o
   1   2  11       61.08       58.37      5.47 o
   2   2  11      116.08      136.78      6.27 o
   3   2  11      168.25      159.07      8.00 o
   4   2  11       43.44       34.30      9.26 o
   5   2  11        5.55        1.46     14.00 o
  -6   3  11       87.97      111.95     22.59 o
  -5   3  11      238.27      257.05     12.85 o
  -4   3  11      168.10      144.86      9.64 o
  -3   3  11     1978.19     1891.74     29.32 o
  -2   3  11      342.81      326.99     10.91 o
  -1   3  11     1426.60     1438.05     21.62 o
   0   3  11       86.37       99.64      5.46 o
   1   3  11      786.64      777.89     17.52 o
   2   3  11      410.06      421.29     11.69 o
   3   3  11        1.93        6.57      6.42 o
   4   3  11       18.67       11.48      8.36 o
   5   3  11        5.54       14.68     18.98 o
  -5   4  11      114.59      131.34     13.24 o
  -4   4  11      692.58      694.88     17.06 o
  -3   4  11       16.93       29.32      6.35 o
  -2   4  11      123.97      123.98      6.60 o
  -1   4  11      444.89      485.60     10.89 o
   0   4  11     1784.41     1745.03     22.81 o
   1   4  11      255.74      259.98      7.07 o
   2   4  11       15.86       22.22      4.37 o
   3   4  11       78.89       82.89      7.88 o
   4   4  11        8.52       19.03      8.26 o
   5   4  11       14.90       10.86     14.73 o
  -5   5  11        0.01       -4.65     12.42 o
  -4   5  11     1078.00     1072.57     25.54 o
  -3   5  11      128.49      126.24      9.07 o
  -2   5  11      275.09      259.24      7.87 o
  -1   5  11        7.43        9.94      3.98 o
   0   5  11      410.62      448.75      9.25 o
   1   5  11      404.52      390.08      9.03 o
   2   5  11      467.88      464.86     11.14 o
   3   5  11       58.83       67.19      8.12 o
   4   5  11      305.10      302.44     13.47 o
   5   5  11        0.58        0.12     14.35 o
  -5   6  11      233.85      252.16     28.97 o
  -4   6  11      316.70      295.58     30.17 o
  -3   6  11      350.47      328.25     11.34 o
  -2   6  11     2005.74     1952.15     22.58 o
  -1   6  11      200.65      201.40      6.56 o
   0   6  11     2362.15     2385.37     27.33 o
   1   6  11       73.84       66.73      6.14 o
   2   6  11      192.91      214.34      9.21 o
   3   6  11       93.87       75.67      7.99 o
   4   6  11        4.92       13.71      8.45 o
  -5   7  11       77.13       78.51     14.69 o
  -4   7  11        2.57        4.86     14.57 o
  -3   7  11       55.02       50.12     12.25 o
  -2   7  11       93.54       82.28      4.71 o
  -1   7  11     1121.13     1084.97     14.77 o
   0   7  11        2.38        3.20      3.39 o
   1   7  11      398.39      378.25      8.75 o
   2   7  11      255.15      214.63      9.18 o
   3   7  11        1.72        3.49      6.95 o
   4   7  11       32.47       26.15      8.80 o
  -5   8  11      126.65      128.46     16.04 o
  -4   8  11      606.05      544.99     28.31 o
  -3   8  11      587.02      530.11     28.89 o
  -2   8  11      517.11      582.15      9.85 o
  -1   8  11       23.26       19.17      3.81 o
   0   8  11     1585.28     1590.45     20.92 o
   1   8  11       62.21       52.35      6.08 o
   2   8  11      291.55      300.98     14.55 o
   3   8  11      142.36      134.26     11.02 o
   4   8  11        9.58        5.61      9.42 o
  -5   9  11       32.25       28.16     14.23 o
  -4   9  11      379.51      370.75     20.13 o
  -3   9  11       69.19       78.58     11.37 o
  -2   9  11       23.50       11.45      4.29 o
  -1   9  11      139.88      149.55      8.31 o
   0   9  11      159.99      155.70      6.65 o
   1   9  11       54.95       57.95      6.40 o
   2   9  11      286.80      263.48     12.47 o
   3   9  11        4.22        1.99      7.10 o
   4   9  11      135.13      155.12     12.90 o
  -5  10  11      232.05      222.31     31.42 o
  -4  10  11       10.89       23.99     12.03 o
  -3  10  11        9.89        6.27     10.47 o
  -2  10  11        6.75        4.73      4.99 o
  -1  10  11       52.55       58.24      5.43 o
   0  10  11        2.80       11.72      5.33 o
   1  10  11     1155.09     1092.78     20.29 o
   2  10  11       48.05       27.65      6.85 o
   3  10  11       82.43       93.46      9.97 o
   4  10  11        0.49       13.79     10.57 o
  -5  11  11        5.27       -2.86     13.02 o
  -4  11  11       14.51        7.49     19.15 o
  -3  11  11       98.23       65.82     11.24 o
  -2  11  11       76.88       81.58      9.80 o
  -1  11  11     1497.12     1394.43     22.21 o
   0  11  11        3.25       25.42      5.75 o
   1  11  11       12.36       19.79      6.09 o
   2  11  11       31.09       18.85      7.91 o
   3  11  11        0.44        4.54      8.68 o
   4  11  11        1.16      -10.14     10.32 o
  -4  12  11      172.57      203.64     17.51 o
  -3  12  11       33.61       44.84      9.22 o
  -2  12  11     2236.96     2190.91     43.21 o
  -1  12  11       33.97       38.11      6.71 o
   0  12  11      642.59      592.35     24.48 o
   1  12  11       17.51       16.51      6.99 o
   2  12  11      312.67      321.63     18.25 o
   3  12  11        2.93        6.70      9.08 o
   4  12  11        3.25        3.55     10.48 o
  -4  13  11      125.02      134.57     15.32 o
  -3  13  11      553.23      534.45     17.67 o
  -2  13  11       76.75       66.47      9.90 o
  -1  13  11      110.85      100.64      7.99 o
   0  13  11        0.53        8.68      6.56 o
   1  13  11      249.25      254.33     11.56 o
   2  13  11      167.34      173.35     14.70 o
   3  13  11        7.72        6.88      9.04 o
  -4  14  11        5.92        2.00     12.35 o
  -3  14  11       24.54       38.91     15.03 o
  -2  14  11        1.07        7.71      9.04 o
  -1  14  11      123.93       98.19      8.21 o
   0  14  11      103.87       95.33      7.64 o
   1  14  11      110.64      111.41      8.78 o
   2  14  11       13.83        9.42      9.94 o
   3  14  11       10.25       12.35     10.47 o
  -4  15  11      103.36      105.97     15.26 o
  -3  15  11       19.90       29.16      9.44 o
  -2  15  11       91.00       95.61     11.66 o
  -1  15  11       69.41       59.52      9.99 o
   0  15  11      206.93      166.74      8.91 o
   1  15  11       18.38       17.21      7.29 o
   2  15  11      146.79      154.73     10.56 o
   3  15  11       11.39        2.26      9.52 o
  -3  16  11        2.16        7.71     11.31 o
  -2  16  11      140.83      130.92     14.74 o
  -1  16  11      165.31      144.28     11.77 o
   0  16  11      111.38      116.02      8.39 o
   1  16  11       54.60       47.06      7.48 o
   2  16  11       39.19       38.68      9.12 o
  -3  17  11      376.92      394.64     16.67 o
  -2  17  11       39.79       31.87      8.16 o
  -1  17  11      101.23       93.70     12.63 o
   0  17  11       74.52       71.68      7.67 o
   1  17  11       97.95      109.44      8.90 o
   2  17  11        1.34        9.60      8.35 o
  -2  18  11      115.94      124.64     10.95 o
  -1  18  11       31.19       30.08     11.90 o
   0  18  11      233.09      253.14     25.70 o
   1  18  11      114.52      107.25      8.73 o
  -2  19  11       19.65        8.19      9.49 o
  -1  19  11       13.95        0.29     12.34 o
   0  19  11        1.62        9.28     11.74 o
   1  19  11       27.69       27.11      7.26 o
  -4   0  12      624.30      614.43     23.42 o
  -2   0  12     2276.77     2146.39     49.52 o
   0   0  12     1078.40     1080.78     22.35 o
   2   0  12     1512.89     1538.26     31.52 o
   4   0  12       63.67       61.21     19.64 o
  -5   1  12       64.04       57.74      9.87 o
  -4   1  12      240.89      229.43     11.16 o
  -3   1  12     1051.45      943.50     18.44 o
  -2   1  12      199.18      202.03      9.80 o
  -1   1  12      513.20      512.81     11.48 o
   0   1  12      112.86      112.34      5.28 o
   1   1  12       14.63       14.94      4.54 o
   2   1  12      192.92      203.08      8.00 o
   3   1  12        3.66       -2.26      5.96 o
   4   1  12        1.02       18.68     12.83 o
  -5   2  12      506.91      533.26     17.29 o
  -4   2  12       38.31       19.83      7.78 o
  -3   2  12        1.72       17.92      5.55 o
  -2   2  12      321.92      299.29     12.38 o
  -1   2  12       25.76       31.56      5.03 o
   0   2  12       44.89       48.78      4.52 o
   1   2  12     1794.95     1831.32     24.01 o
   2   2  12       32.21       46.30      5.12 o
   3   2  12        5.10       -0.86      6.92 o
   4   2  12        3.81       -5.49      9.98 o
  -5   3  12       63.93       62.91     12.02 o
  -4   3  12      550.62      534.30     15.59 o
  -3   3  12     1296.94     1262.59     25.06 o
  -2   3  12       66.98       79.40      7.57 o
  -1   3  12      302.15      285.02      8.89 o
   0   3  12     2229.37     2244.29     37.23 o
   1   3  12       18.17       31.37      4.44 o
   2   3  12     1824.97     1802.13     24.14 o
   3   3  12       13.88       17.66      7.15 o
   4   3  12      132.48      139.17     12.78 o
  -5   4  12       29.58       34.07     19.80 o
  -4   4  12      580.59      574.74     16.25 o
  -3   4  12      198.81      177.00      9.55 o
  -2   4  12     1415.02     1371.85     21.79 o
  -1   4  12       68.78       62.64      5.42 o
   0   4  12     1147.46     1195.42     18.93 o
   1   4  12       51.33       57.81      4.81 o
   2   4  12       61.46       61.69      6.21 o
   3   4  12      216.71      206.96     13.42 o
   4   4  12       19.93       13.08      8.70 o
  -5   5  12      487.64      462.58     47.46 o
  -4   5  12       25.04       25.48      7.80 o
  -3   5  12      204.94      220.26      7.81 o
  -2   5  12      320.29      328.19      9.03 o
  -1   5  12     2213.37     2104.83     29.97 o
   0   5  12        0.04        0.45      4.36 o
   1   5  12      319.92      313.61      9.53 o
   2   5  12       30.14       27.00      6.40 o
   3   5  12       39.04       31.20      7.63 o
   4   5  12       15.31        7.28     11.06 o
  -5   6  12      126.24      119.04     16.22 o
  -4   6  12      295.24      321.59     18.95 o
  -3   6  12       70.99       85.42      6.17 o
  -2   6  12      408.93      442.20      9.48 o
  -1   6  12      114.44      117.79      6.34 o
   0   6  12       48.26       60.37      4.94 o
   1   6  12       84.81       95.13      9.55 o
   2   6  12       49.91       37.72      7.01 o
   3   6  12      354.87      385.29     15.78 o
   4   6  12        2.70        9.95      8.67 o
  -5   7  12        0.39       12.35     13.90 o
  -4   7  12      305.18      296.60     18.48 o
  -3   7  12      155.72      172.19      8.11 o
  -2   7  12      553.04      536.85     10.78 o
  -1   7  12      605.38      568.10     12.43 o
   0   7  12       73.57       76.04      8.62 o
   1   7  12      235.69      231.30     10.30 o
   2   7  12       39.63       57.53      7.30 o
   3   7  12        8.95        8.15      7.36 o
   4   7  12       86.26       91.57     10.52 o
  -5   8  12       41.05       27.10     13.68 o
  -4   8  12      167.40      163.79     29.46 o
  -3   8  12      180.00      194.50     11.30 o
  -2   8  12       78.71       78.05      5.30 o
  -1   8  12      166.89      155.99      8.24 o
   0   8  12     1083.50     1027.20     19.41 o
   1   8  12      578.27      605.83     14.77 o
   2   8  12       19.77       18.09      6.56 o
   3   8  12       94.26       94.07     11.39 o
   4   8  12       18.67       15.21      9.15 o
  -5   9  12      149.81      166.53     18.32 o
  -4   9  12       45.39       35.92     12.81 o
  -3   9  12      777.36      699.97     24.69 o
  -2   9  12        4.97       -4.31      4.31 o
  -1   9  12     1895.69     1852.98     30.72 o
   0   9  12      368.39      389.91     12.03 o
   1   9  12      340.54      337.29     11.62 o
   2   9  12       43.96       28.55      6.96 o
   3   9  12        0.56       -7.36      7.36 o
   4   9  12        0.14       -2.36     10.29 o
  -5  10  12        6.50       19.28     19.31 o
  -4  10  12      355.67      344.52     19.97 o
  -3  10  12      244.01      250.76     16.50 o
  -2  10  12     1376.40     1294.37     21.86 o
  -1  10  12      518.55      518.33     11.91 o
   0  10  12      273.43      288.00     11.01 o
   1  10  12       20.14       17.19      6.33 o
   2  10  12        1.02        2.01      6.79 o
   3  10  12       26.17       23.62     10.02 o
   4  10  12      112.40       95.60     16.05 o
  -4  11  12      109.09      100.44     15.09 o
  -3  11  12      126.03      131.39     13.56 o
  -2  11  12        0.20       -1.87      7.85 o
  -1  11  12       76.59       70.14      7.45 o
   0  11  12      557.36      500.33     13.17 o
   1  11  12        8.79        8.08      6.80 o
   2  11  12      324.62      310.09     13.27 o
   3  11  12       18.04       25.25      9.53 o
   4  11  12       94.02       95.26     12.43 o
  -4  12  12        2.20       20.60     16.69 o
  -3  12  12       42.85       17.36     13.81 o
  -2  12  12        7.43       19.50      8.86 o
  -1  12  12        2.16        3.67      6.62 o
   0  12  12       13.57       27.95      7.50 o
   1  12  12      204.12      209.16     10.88 o
   2  12  12      124.05      116.90     10.10 o
   3  12  12       58.99       64.12     10.39 o
  -4  13  12        5.42        8.58     12.47 o
  -3  13  12      161.97      159.73     11.83 o
  -2  13  12        0.54       -8.32      8.32 o
  -1  13  12        4.32        5.21      6.70 o
   0  13  12      506.51      490.30     15.58 o
   1  13  12       94.37      104.74      9.19 o
   2  13  12      143.21      164.65     11.27 o
   3  13  12        5.01        1.46      9.62 o
  -4  14  12      103.66       94.62     15.49 o
  -3  14  12       16.17        8.09     11.05 o
  -2  14  12      655.67      613.10     20.15 o
  -1  14  12      121.05      102.37      9.26 o
   0  14  12        4.13        1.20      6.89 o
   1  14  12       28.66       34.07      9.26 o
   2  14  12       11.38        4.38      8.61 o
   3  14  12        1.70      -10.11     10.11 o
  -3  15  12      318.20      292.49     20.09 o
  -2  15  12       38.43       31.47     10.38 o
  -1  15  12      591.37      575.72     22.25 o
   0  15  12       57.95       63.78      7.67 o
   1  15  12       73.14       69.56     10.99 o
   2  15  12        5.76       -3.45      8.61 o
  -3  16  12        6.43       -4.58      9.47 o
  -2  16  12        1.21       -7.34      9.94 o
  -1  16  12        9.79        8.19     10.23 o
   0  16  12      169.58      160.39     12.57 o
   1  16  12       68.90       70.90      8.77 o
   2  16  12        7.03        4.46      8.96 o
  -2  17  12       99.89       97.96     12.62 o
  -1  17  12       77.67       68.87     11.27 o
   0  17  12       48.87       74.08     14.68 o
   1  17  12       37.49       30.06      8.44 o
   2  17  12       92.25      114.51     19.15 o
  -2  18  12       99.45      116.22     11.47 o
  -1  18  12       58.48       45.75     12.91 o
   0  18  12      197.49      165.62     15.36 o
   1  18  12        2.74       20.49     12.85 o
  -1  19  12       61.37       48.23     17.35 o
   0  19  12       85.88       75.96     15.38 o
  -5   0  13      254.62      251.32     18.87 o
  -3   0  13      656.43      671.09     42.73 o
  -1   0  13     2783.97     2674.59     58.79 o
   1   0  13      570.20      575.58     16.93 o
   3   0  13      243.40      279.61     23.89 o
  -5   1  13      108.79      106.85     10.90 o
  -4   1  13       47.13       45.20      8.35 o
  -3   1  13      606.11      583.51     18.20 o
  -2   1  13      488.82      521.84     14.87 o
  -1   1  13      396.10      365.68     11.97 o
   0   1  13      557.56      562.67     10.95 o
   1   1  13      480.32      495.43     10.98 o
   2   1  13        6.07       12.11      5.20 o
   3   1  13       59.82       43.96      7.95 o
   4   1  13       40.39       55.67     13.42 o
  -5   2  13        0.56        2.37     12.76 o
  -4   2  13      622.29      636.79     17.73 o
  -3   2  13       12.98       30.18      7.71 o
  -2   2  13      644.23      632.35     15.98 o
  -1   2  13        4.49       10.33      5.22 o
   0   2  13       63.47       73.56      5.14 o
   1   2  13       90.69       98.95      5.71 o
   2   2  13       18.14       10.68      4.99 o
   3   2  13       41.38       46.95      7.92 o
   4   2  13       29.50       32.83     13.42 o
  -5   3  13      199.11      178.74     17.85 o
  -4   3  13        3.50       -2.94      7.71 o
  -3   3  13     1197.62     1228.07     19.75 o
  -2   3  13        7.56        9.28      6.66 o
  -1   3  13     1987.20     1817.13     36.74 o
   0   3  13       20.16       29.58      5.26 o
   1   3  13      818.92      877.50     17.42 o
   2   3  13      594.97      634.31     14.17 o
   3   3  13        1.29        8.36      7.56 o
   4   3  13       21.37       21.30     13.04 o
  -5   4  13       40.33       50.50     21.44 o
  -4   4  13      119.05      122.67      9.87 o
  -3   4  13        6.66        2.56      5.66 o
  -2   4  13      634.23      660.08     31.05 o
  -1   4  13      105.42      109.26      6.73 o
   0   4  13       21.59       24.84      5.22 o
   1   4  13      409.72      396.10     10.94 o
   2   4  13        9.55       -0.60      6.46 o
   3   4  13      208.93      234.72     11.30 o
   4   4  13        5.28        5.68     10.92 o
  -5   5  13        5.21        9.07     14.40 o
  -4   5  13       41.58       53.99      9.83 o
  -3   5  13        1.55       -1.77      5.96 o
  -2   5  13      474.57      467.16     10.94 o
  -1   5  13      788.02      791.60     15.23 o
   0   5  13     1500.72     1467.81     22.75 o
   1   5  13      211.64      190.91      7.96 o
   2   5  13      191.33      186.27     13.32 o
   3   5  13      163.87      153.16     11.29 o
   4   5  13        3.23       10.00      9.92 o
  -5   6  13       79.35      102.11     16.36 o
  -4   6  13      338.05      293.13     18.86 o
  -3   6  13      155.64      164.95      9.80 o
  -2   6  13      938.75      887.50     18.15 o
  -1   6  13      768.42      744.92     21.61 o
   0   6  13       39.66       38.91      5.63 o
   1   6  13      411.80      384.34     12.43 o
   2   6  13        2.08       -5.71      6.79 o
   3   6  13       90.25      104.51     11.20 o
   4   6  13        0.98        6.47      9.11 o
  -5   7  13      270.58      266.61     20.66 o
  -4   7  13       18.05       14.46     14.89 o
  -3   7  13     1206.36     1125.18     22.44 o
  -2   7  13      194.91      198.92      8.71 o
  -1   7  13       89.19       94.78     10.21 o
   0   7  13        0.44        5.92      6.76 o
   1   7  13        0.42       10.07      6.43 o
   2   7  13       32.22       38.05      7.35 o
   3   7  13      117.38      112.89      9.74 o
   4   7  13       53.71       58.31     10.72 o
  -5   8  13      115.20      101.54     17.22 o
  -4   8  13      324.58      358.02     21.15 o
  -3   8  13       19.04       34.84     12.99 o
  -2   8  13       59.55       52.40      5.80 o
  -1   8  13        3.38       11.69      7.13 o
   0   8  13      140.72      149.51     12.28 o
   1   8  13      687.02      722.17     16.54 o
   2   8  13       41.06       35.65      7.65 o
   3   8  13       75.49       86.68     10.44 o
   4   8  13       33.47       37.99     13.81 o
  -5   9  13       38.58       53.32     16.19 o
  -4   9  13      150.95      140.20     17.18 o
  -3   9  13      305.09      280.30     20.13 o
  -2   9  13       17.03        6.77      6.35 o
  -1   9  13       19.12       27.00      6.76 o
   0   9  13       64.53       70.48      7.02 o
   1   9  13       23.47       36.96      8.40 o
   2   9  13       96.08      107.27      8.88 o
   3   9  13        5.27        3.17      8.35 o
   4   9  13       26.54       33.25     11.41 o
  -4  10  13        5.02       -0.84     12.93 o
  -3  10  13       33.79       38.22     11.99 o
  -2  10  13        3.04       10.47      7.02 o
  -1  10  13      510.51      502.64     13.86 o
   0  10  13       69.94       71.42      7.21 o
   1  10  13      508.92      489.43     13.92 o
   2  10  13        2.21       -7.35      7.35 o
   3  10  13      142.43      154.60     12.25 o
  -4  11  13        2.92        2.24     12.40 o
  -3  11  13      453.72      410.22     23.40 o
  -2  11  13      394.19      372.21     13.28 o
  -1  11  13      478.11      431.93     15.09 o
   0  11  13      129.78      128.22      9.56 o
   1  11  13      265.92      246.78     12.03 o
   2  11  13       20.37       26.48      9.14 o
   3  11  13       17.33       14.08      9.96 o
  -4  12  13      359.19      362.80     66.77 o
  -3  12  13       58.47       45.24     10.15 o
  -2  12  13      375.38      399.51     16.60 o
  -1  12  13       13.22        0.86      7.01 o
   0  12  13      112.79      128.82      9.80 o
   1  12  13       25.37       24.58      8.96 o
   2  12  13        5.74       -1.41      8.86 o
   3  12  13        5.91       13.32     16.49 o
  -4  13  13        5.40       19.21     13.42 o
  -3  13  13      148.46      141.46     14.90 o
  -2  13  13      142.62      119.97     11.94 o
  -1  13  13      326.47      316.92     13.86 o
   0  13  13      256.63      268.47     23.08 o
   1  13  13       26.14       10.53      9.73 o
   2  13  13        4.73        8.07      9.06 o
   3  13  13        1.89      -10.20     10.20 o
  -3  14  13       28.75       33.91     10.53 o
  -2  14  13        0.07       -6.92      9.80 o
  -1  14  13       99.29      103.41     11.15 o
   0  14  13      115.49      118.07      9.87 o
   1  14  13      206.10      198.07     15.81 o
   2  14  13        0.70       -8.76      8.76 o
  -3  15  13        3.04       -6.82      9.81 o
  -2  15  13       11.13        8.95     10.29 o
  -1  15  13        8.51        8.21      7.83 o
   0  15  13       10.24       15.66      7.40 o
   1  15  13       13.72       14.81      8.58 o
   2  15  13      223.41      238.66     14.67 o
  -3  16  13        7.41        7.50     10.58 o
  -2  16  13      223.17      194.05     14.50 o
  -1  16  13       40.73       32.27     10.67 o
   0  16  13       22.93       26.48      8.61 o
   1  16  13        7.65       -1.10      8.57 o
   2  16  13        1.17        6.85     12.42 o
  -2  17  13       59.43       59.56     12.13 o
  -1  17  13      109.99       93.58     14.53 o
   0  17  13       43.80       39.58      9.13 o
   1  17  13       56.09       42.89      9.25 o
  -1  18  13        1.42       11.33     12.96 o
   0  18  13       12.00       13.88      8.72 o
  -4   0  14      484.43      457.45     30.61 o
  -2   0  14     1744.16     1728.47     43.63 o
   0   0  14      904.38      994.39     32.64 o
   2   0  14       28.10       37.59      8.52 o
   4   0  14       12.92        3.60     19.64 o
  -5   1  14      359.72      428.50     16.58 o
  -4   1  14      103.04       90.73     11.01 o
  -3   1  14      181.51      192.50      8.78 o
  -2   1  14     1271.10     1257.08     30.47 o
  -1   1  14       86.57       79.08      6.59 o
   0   1  14      103.12      112.18      6.22 o
   1   1  14      436.21      379.03     10.56 o
   2   1  14      850.15      841.48     23.83 o
   3   1  14        4.47        5.45      9.79 o
   4   1  14        3.45       -0.20     13.00 o
  -5   2  14        5.86       20.47     11.05 o
  -4   2  14      109.82      121.73     21.78 o
  -3   2  14      782.69      841.01     16.39 o
  -2   2  14        0.50       -6.72      6.72 o
  -1   2  14      663.39      668.76     14.13 o
   0   2  14       26.94       19.64      5.61 o
   1   2  14      644.04      687.52     12.90 o
   2   2  14       53.33       63.08      7.05 o
   3   2  14      125.70      131.38     12.28 o
   4   2  14       39.94       20.06     30.93 o
  -5   3  14       91.21       83.15     20.13 o
  -4   3  14        7.61       -1.60      7.71 o
  -3   3  14       28.56       39.32      6.58 o
  -2   3  14       64.61       69.82      7.98 o
  -1   3  14      479.80      473.02     12.30 o
   0   3  14      161.76      162.11      7.74 o
   1   3  14        9.56        3.68      5.48 o
   2   3  14       63.95       80.74      8.19 o
   3   3  14        3.94       -1.05     11.58 o
   4   3  14       13.44       30.51     14.43 o
  -5   4  14        1.85       -6.90     13.38 o
  -4   4  14      300.15      319.54     15.28 o
  -3   4  14        3.94        3.89      8.51 o
  -2   4  14      150.86      168.02      9.86 o
  -1   4  14       43.38       46.44      6.20 o
   0   4  14      126.69      126.18      7.24 o
   1   4  14      123.21      122.21      8.60 o
   2   4  14       50.99       30.90      7.49 o
   3   4  14        0.28        5.12      8.15 o
   4   4  14       54.58       56.01     14.33 o
  -5   5  14      342.55      369.32     35.52 o
  -4   5  14      189.63      179.41     13.07 o
  -3   5  14     1073.00      996.07     19.23 o
  -2   5  14        0.07        2.96      6.15 o
  -1   5  14        9.71       16.01      5.86 o
   0   5  14      368.67      355.93     10.43 o
   1   5  14       18.53       22.86      6.68 o
   2   5  14       18.37        8.79      6.98 o
   3   5  14      314.70      286.40     12.59 o
   4   5  14        7.18        5.86     11.59 o
  -5   6  14        2.18       21.17     14.82 o
  -4   6  14      347.57      330.43     20.44 o
  -3   6  14       25.03       41.25      8.17 o
  -2   6  14      210.37      219.14      9.24 o
  -1   6  14      432.70      403.99     12.76 o
   0   6  14      334.09      333.99     12.90 o
   1   6  14      343.47      384.90     14.02 o
   2   6  14       66.14       81.80      8.44 o
   3   6  14        5.91       23.33      8.44 o
   4   6  14       13.26        1.78     11.42 o
  -5   7  14        6.66      -23.40     24.88 o
  -4   7  14      100.12      129.49     15.61 o
  -3   7  14       33.33       43.96      7.99 o
  -2   7  14       42.87       57.00      6.79 o
  -1   7  14       14.64       13.34      6.58 o
   0   7  14     2195.39     2165.48     47.62 o
   1   7  14       63.75       63.83      7.73 o
   2   7  14      209.84      224.99     10.99 o
   3   7  14       12.66        8.56      9.81 o
   4   7  14       23.78        9.48     10.01 o
  -4   8  14      213.38      226.41     32.57 o
  -3   8  14      239.32      239.94     17.06 o
  -2   8  14      441.86      432.89     11.16 o
  -1   8  14     1332.51     1303.14     24.38 o
   0   8  14      253.90      254.92     11.06 o
   1   8  14      114.54      125.27      8.73 o
   2   8  14        1.94       -0.90      7.73 o
   3   8  14        1.07       -4.45      8.65 o
  -4   9  14        0.66       -7.39     18.66 o
  -3   9  14      407.73      369.41     19.82 o
  -2   9  14      171.37      172.02      9.11 o
  -1   9  14       20.56       19.17      7.17 o
   0   9  14      163.37      166.76      9.92 o
   1   9  14       25.46       20.98      7.46 o
   2   9  14       18.15       16.27      8.96 o
   3   9  14        1.02       -1.01      9.86 o
  -4  10  14      197.22      212.12     18.24 o
  -3  10  14        1.89       -5.72     11.32 o
  -2  10  14      112.14      107.76      9.31 o
  -1  10  14      108.45      112.45      8.67 o
   0  10  14       18.98       20.60      7.06 o
   1  10  14        9.39       12.47      7.18 o
   2  10  14      112.51       99.31     10.78 o
   3  10  14        7.51        3.56     10.33 o
  -4  11  14        0.42        4.97     20.62 o
  -3  11  14       20.24       15.61     12.05 o
  -2  11  14        4.97       11.74      7.79 o
  -1  11  14      175.62      163.85     11.31 o
   0  11  14      282.44      291.06     13.21 o
   1  11  14       58.97       55.29      9.15 o
   2  11  14       94.85       94.56     10.91 o
   3  11  14       58.48       35.78     12.48 o
  -4  12  14        0.04      -13.12     13.12 o
  -3  12  14       24.26       18.60     12.11 o
  -2  12  14        2.05       -0.63      7.55 o
  -1  12  14      132.92      124.76      9.45 o
   0  12  14       58.18       51.27      9.06 o
   1  12  14      126.04      132.78     10.58 o
   2  12  14        3.34       -1.42      9.15 o
   3  12  14       42.50       61.94     11.64 o
  -3  13  14       86.44       67.76     11.28 o
  -2  13  14      253.23      229.45     17.13 o
  -1  13  14      245.16      240.37     11.60 o
   0  13  14       73.98       74.41      9.80 o
   1  13  14      200.92      166.24     11.49 o
   2  13  14       84.20       75.30     14.28 o
  -3  14  14      180.48      176.79     13.90 o
  -2  14  14      306.05      279.84     15.79 o
  -1  14  14       41.56       43.49      8.67 o
   0  14  14       17.71       29.09      9.20 o
   1  14  14       35.04       35.39     11.66 o
   2  14  14        4.76       -4.17      9.68 o
  -3  15  14      105.95      113.51     12.69 o
  -2  15  14       82.94       92.38     12.73 o
  -1  15  14       12.11       23.41      8.58 o
   0  15  14        9.60        9.67      8.80 o
   1  15  14        0.48       -5.95      8.92 o
   2  15  14       13.54        8.53     10.02 o
  -2  16  14       12.80       30.95     11.67 o
  -1  16  14      103.88      110.15     11.24 o
   0  16  14        4.65        4.93     10.27 o
   1  16  14      186.71      174.62     12.06 o
  -1  17  14       47.56       10.16     13.37 o
   0  17  14      103.72      109.79     11.11 o
  -5   0  15       32.37        8.93     14.16 o
  -3   0  15      183.24      207.46     13.14 o
  -1   0  15       69.90      101.41     12.11 o
   1   0  15      429.30      448.12     30.40 o
   3   0  15        1.65       22.26     17.02 o
  -5   1  15       55.66       56.98     12.14 o
  -4   1  15      163.23      181.28     13.04 o
  -3   1  15      127.12      143.62      8.40 o
  -2   1  15      218.54      297.88     12.66 o
  -1   1  15       61.02       65.60      7.90 o
   0   1  15      588.64      642.70     12.70 o
   1   1  15       70.63       83.70      6.42 o
   2   1  15        5.62       19.38      7.71 o
   3   1  15       84.21       89.15     14.11 o
   4   1  15        0.06        2.46     13.93 o
  -5   2  15       10.98       21.95     15.55 o
  -4   2  15      449.11      467.49     30.33 o
  -3   2  15       83.92       78.10      7.59 o
  -2   2  15      458.61      457.49     26.98 o
  -1   2  15      610.49      581.65     14.10 o
   0   2  15        0.69       -4.40      5.86 o
   1   2  15      516.59      525.66     13.24 o
   2   2  15       81.40       64.33      8.65 o
   3   2  15       12.85       29.13     12.72 o
   4   2  15        0.80       28.29     15.04 o
  -5   3  15      151.06      117.15     18.01 o
  -4   3  15       22.66       14.19      9.95 o
  -3   3  15       71.77       82.60      8.23 o
  -2   3  15       63.79       53.75     14.05 o
  -1   3  15       14.41       14.81      6.57 o
   0   3  15      165.38      175.02      8.27 o
   1   3  15       78.77       68.08      7.98 o
   2   3  15       24.60       26.31      7.81 o
   3   3  15      104.16       86.45     11.74 o
   4   3  15       18.01       62.65     15.27 o
  -5   4  15        3.80        6.82     32.73 o
  -4   4  15       95.76       91.48     11.58 o
  -3   4  15      515.23      544.00     14.93 o
  -2   4  15        1.39       -1.96      7.51 o
  -1   4  15      716.64      772.68     16.29 o
   0   4  15        5.29       10.17      6.61 o
   1   4  15      216.10      237.51     13.13 o
   2   4  15        6.98       11.71      7.80 o
   3   4  15       33.52       49.70      9.38 o
  -5   5  15       29.74       57.61     16.51 o
  -4   5  15       58.99       66.48     13.92 o
  -3   5  15        8.69        5.87      7.09 o
  -2   5  15      691.08      724.88     21.92 o
  -1   5  15        0.29        6.52      7.10 o
   0   5  15     1071.93     1089.79     21.37 o
   1   5  15       42.91       37.71      7.43 o
   2   5  15      137.37      158.17     10.18 o
   3   5  15        3.75        6.83      8.88 o
  -4   6  15      117.90      105.80     16.12 o
  -3   6  15       10.80        9.01      7.20 o
  -2   6  15       81.48       78.96      7.70 o
  -1   6  15       55.50       73.74      8.30 o
   0   6  15        2.02        9.12      7.09 o
   1   6  15        9.37        1.49      7.13 o
   2   6  15       30.18       23.44      8.37 o
   3   6  15       18.78       27.88      9.18 o
  -4   7  15       45.94       32.90     14.15 o
  -3   7  15      500.43      479.83     18.87 o
  -2   7  15        0.59       -5.51      6.29 o
  -1   7  15      147.58      143.12      9.38 o
   0   7  15       21.18       31.40      8.27 o
   1   7  15       27.06        8.71      7.28 o
   2   7  15        0.17        6.30     10.02 o
   3   7  15       27.82       34.94      9.81 o
  -4   8  15      230.73      239.45     20.79 o
  -3   8  15       37.91       31.18     12.50 o
  -2   8  15      103.58      106.31      7.47 o
  -1   8  15       99.39      100.28      8.74 o
   0   8  15      109.26      114.77      8.88 o
   1   8  15       25.86       33.12     11.32 o
   2   8  15      196.57      164.01     10.53 o
   3   8  15        0.28        9.65      9.38 o
  -4   9  15       57.16       42.51     14.08 o
  -3   9  15        6.74       -9.68     17.51 o
  -2   9  15      441.20      463.62     15.07 o
  -1   9  15       26.98       29.61      7.57 o
   0   9  15       24.92       33.34     11.86 o
   1   9  15       26.53       46.90      8.98 o
   2   9  15       60.09       75.40     10.49 o
   3   9  15        0.83        6.04     10.78 o
  -4  10  15      131.75      107.90     16.57 o
  -3  10  15      161.69      157.11     16.43 o
  -2  10  15        8.88        9.11      8.22 o
  -1  10  15      581.68      580.63     22.21 o
   0  10  15        0.26       -3.90      8.59 o
   1  10  15      200.14      202.32     12.49 o
   2  10  15        2.80       -2.80      9.31 o
   3  10  15       13.17       20.26     11.00 o
  -4  11  15       20.20       32.12     15.06 o
  -3  11  15      266.99      254.29     18.32 o
  -2  11  15      231.53      232.24     12.24 o
  -1  11  15       18.00       31.10      9.46 o
   0  11  15      245.68      247.66     13.06 o
   1  11  15       24.06       29.21      9.18 o
   2  11  15       31.16       50.56     10.77 o
  -3  12  15        0.39       20.94     13.08 o
  -2  12  15       49.28       62.91      9.46 o
  -1  12  15       61.10       53.20      8.63 o
   0  12  15       25.28       24.51      9.58 o
   1  12  15       65.84       74.52     10.44 o
   2  12  15       10.20       -9.95      9.95 o
  -3  13  15        1.37       -0.30     12.84 o
  -2  13  15       91.44      108.95     12.61 o
  -1  13  15        1.46        2.79      8.18 o
   0  13  15      100.78       99.20     10.71 o
   1  13  15        3.27       -3.81      8.84 o
   2  13  15      105.70      113.61     12.31 o
  -3  14  15       77.10       92.65     12.73 o
  -2  14  15        1.07        2.28     11.27 o
  -1  14  15       50.11       66.70      9.44 o
   0  14  15        2.66       -9.16      9.16 o
   1  14  15       26.54       30.41     16.13 o
  -2  15  15      189.66      189.45     15.23 o
  -1  15  15       10.51       12.52      8.88 o
   0  15  15      126.22      150.48     11.74 o
   1  15  15       12.72       13.39     10.72 o
  -1  16  15       34.95       43.58     10.58 o
   0  16  15        2.29        5.55      9.63 o
  -4   0  16      112.84      126.87     21.77 o
  -2   0  16       63.79       24.28     11.78 o
   0   0  16       84.45       89.40      9.70 o
   2   0  16      694.08      629.45     36.33 o
  -4   1  16      144.23      174.63     23.15 o
  -3   1  16       74.01       81.28      7.76 o
  -2   1  16      206.67      184.44     11.16 o
  -1   1  16       41.43       36.97      7.91 o
   0   1  16      263.22      287.71      9.18 o
   1   1  16        1.67        3.18      6.57 o
   2   1  16       30.74       51.11     10.34 o
   3   1  16        4.04       11.77     13.88 o
  -4   2  16       81.46       79.64     11.68 o
  -3   2  16      112.51      124.68      8.70 o
  -2   2  16      235.45      262.52     12.58 o
  -1   2  16      907.98      917.09     18.13 o
   0   2  16        2.46       -3.53      6.19 o
   1   2  16        2.40        4.86      7.40 o
   2   2  16        7.74        9.89      8.11 o
   3   2  16       49.12       63.28     22.75 o
  -4   3  16       98.88      122.28     24.12 o
  -3   3  16      168.12      186.81     16.52 o
  -2   3  16      945.98      985.50     22.29 o
  -1   3  16        0.10       -5.22      9.20 o
   0   3  16       98.70      120.60     12.28 o
   1   3  16        0.46       -3.26      7.30 o
   2   3  16        0.71        7.21      9.40 o
   3   3  16        1.05        8.63     13.60 o
  -4   4  16      150.66      156.96     17.69 o
  -3   4  16      250.52      263.86     13.74 o
  -2   4  16       60.23       59.07     13.93 o
  -1   4  16       22.27       24.75      7.99 o
   0   4  16      123.32      125.80      9.72 o
   1   4  16      111.10      113.11      9.01 o
   2   4  16       84.36       92.29      9.47 o
   3   4  16        1.12        7.72     11.34 o
  -4   5  16        1.40        9.21     13.68 o
  -3   5  16       66.65       65.62      8.52 o
  -2   5  16        5.70       12.38      9.63 o
  -1   5  16       31.66       27.54     11.63 o
   0   5  16      217.87      220.79     11.19 o
   1   5  16      157.56      141.24      9.81 o
   2   5  16        1.16        9.55      8.56 o
   3   5  16       35.14       43.34     12.06 o
  -4   6  16       46.51       45.00     15.16 o
  -3   6  16      176.75      183.45     10.89 o
  -2   6  16       85.69       92.03      8.42 o
  -1   6  16       13.11       21.45      7.90 o
   0   6  16      228.35      220.68     10.73 o
   1   6  16       47.72       62.00      8.26 o
   2   6  16        1.35        1.43      8.29 o
   3   6  16        2.90       10.37      9.23 o
  -4   7  16      133.26      135.63     22.26 o
  -3   7  16        2.60        9.49      9.82 o
  -2   7  16      445.02      460.47     13.49 o
  -1   7  16       24.92       32.24      7.95 o
   0   7  16      213.44      256.03     11.60 o
   1   7  16       88.81       87.67      9.14 o
   2   7  16       47.94       64.63      9.14 o
   3   7  16        2.61       -4.57      9.32 o
  -4   8  16       11.82       25.60     14.89 o
  -3   8  16      182.58      189.74     20.13 o
  -2   8  16       37.23       28.53      7.50 o
  -1   8  16      326.24      317.96     12.84 o
   0   8  16      149.53      151.01     10.10 o
   1   8  16      294.23      297.44     17.22 o
   2   8  16       24.67       30.72      9.00 o
   3   8  16        3.40       20.96     11.49 o
  -4   9  16       49.15       51.11     15.32 o
  -3   9  16       72.52      100.96     20.79 o
  -2   9  16       12.72       10.79      8.16 o
  -1   9  16        4.33        6.30      8.03 o
   0   9  16       14.91       21.52      7.94 o
   1   9  16       92.43       96.19     10.11 o
   2   9  16        4.51       -2.46      9.92 o
  -3  10  16       19.54       11.32     13.20 o
  -2  10  16        0.06       -7.73      8.29 o
  -1  10  16        0.95       18.36      9.41 o
   0  10  16       24.71       30.35      9.59 o
   1  10  16      117.92      147.98     15.12 o
   2  10  16       13.47       26.74     10.46 o
  -3  11  16       24.41       36.75     13.42 o
  -2  11  16      105.62      105.25     12.10 o
  -1  11  16       11.80        5.25      9.34 o
   0  11  16      147.69      159.30     12.18 o
   1  11  16        2.82       -8.05     14.16 o
   2  11  16        3.59       -1.95     10.13 o
  -3  12  16      159.73      137.43     16.87 o
  -2  12  16       53.03       37.23     11.07 o
  -1  12  16      108.93      113.38     10.18 o
   0  12  16       40.73       31.16      9.83 o
   1  12  16        7.08       -2.95      9.68 o
   2  12  16       16.78        6.74     10.50 o
  -2  13  16      131.87      142.66     13.34 o
  -1  13  16        0.50       -6.46      8.57 o
   0  13  16       60.12       87.63     10.78 o
   1  13  16        0.94       -4.40      9.74 o
  -2  14  16        0.49       -0.34     14.40 o
  -1  14  16       18.32        1.29      8.85 o
   0  14  16        4.26       18.67      9.85 o
   1  14  16        7.61       27.65     10.54 o
  -1  15  16        3.48        3.44     10.52 o
   0  15  16        7.83        2.01     10.01 o
  -3   0  17      864.44      841.48     24.26 o
  -1   0  17      965.31     1012.92     31.13 o
   1   0  17      218.43      317.51     26.19 o
   3   0  17        0.10       -1.96     18.66 o
  -4   1  17       76.55       97.35     14.09 o
  -3   1  17       35.66       52.50      7.96 o
  -2   1  17       54.37       49.58      9.24 o
  -1   1  17       44.54       59.40      9.25 o
   0   1  17       18.59        2.63      6.83 o
   1   1  17      102.21       97.74     11.08 o
   2   1  17        0.18       -3.13     13.26 o
   3   1  17       36.46       42.27     15.36 o
  -4   2  17       22.82       11.38     15.18 o
  -3   2  17       38.44       24.29      8.25 o
  -2   2  17       63.85       71.04     11.32 o
  -1   2  17        0.85        9.93      9.26 o
   0   2  17        7.83       -1.29      9.92 o
   1   2  17       54.31       45.71      8.55 o
   2   2  17       29.48       28.55     12.81 o
   3   2  17        1.83       16.07     14.76 o
  -4   3  17       13.96       15.50     10.78 o
  -3   3  17        9.00       13.30      7.71 o
  -2   3  17       40.49       59.01     12.55 o
  -1   3  17      129.42      132.67     10.09 o
   0   3  17        9.19        8.24      7.71 o
   1   3  17      184.61      164.58     14.88 o
   2   3  17        0.33       -0.61     16.75 o
   3   3  17       65.47       91.49     20.29 o
  -4   4  17        1.06        6.71     14.08 o
  -3   4  17      378.61      411.85     17.44 o
  -2   4  17       13.94       13.60     10.88 o
  -1   4  17      223.64      254.51     12.15 o
   0   4  17      215.69      186.10     11.24 o
   1   4  17       35.88       58.66      8.73 o
   2   4  17        4.77        3.03      9.50 o
   3   4  17       17.85        9.83     14.49 o
  -4   5  17      138.50      130.03     17.43 o
  -3   5  17        9.27       26.26      8.43 o
  -2   5  17      249.19      262.48     16.50 o
  -1   5  17        1.53       -6.35      8.05 o
   0   5  17      216.38      246.96     11.84 o
   1   5  17       19.24       14.90      8.48 o
   2   5  17       11.48       18.12      9.26 o
   3   5  17        0.48       -5.63     14.40 o
  -4   6  17       39.89       57.42     16.12 o
  -3   6  17      180.84      185.77     20.93 o
  -2   6  17        0.01       -4.44     10.09 o
  -1   6  17        9.69       27.17      8.57 o
   0   6  17       15.90       20.04      8.45 o
   1   6  17        6.17       10.41      8.38 o
   2   6  17       21.71       29.99      9.44 o
  -4   7  17       33.43       30.46     15.88 o
  -3   7  17        0.49        0.01     10.37 o
  -2   7  17        7.42        0.90      8.64 o
  -1   7  17       56.39       55.08      8.79 o
   0   7  17       19.06       31.07      8.28 o
   1   7  17       91.04       87.77     10.91 o
   2   7  17        5.53       10.47      9.12 o
  -3   8  17       57.44       38.25     15.55 o
  -2   8  17        2.44        6.84     11.12 o
  -1   8  17      166.23      159.25     10.78 o
   0   8  17       40.54       33.23      8.71 o
   1   8  17       13.55       12.69      8.42 o
   2   8  17       38.18       31.10     11.81 o
  -3   9  17       24.01       29.13     14.07 o
  -2   9  17      124.97      142.92     17.31 o
  -1   9  17        7.58       14.10     11.50 o
   0   9  17       93.42      126.16     11.95 o
   1   9  17        1.46        1.84      9.63 o
   2   9  17        0.05       -7.96     10.84 o
  -3  10  17       90.10       75.66     15.68 o
  -2  10  17        7.70        0.81     10.31 o
  -1  10  17      166.96      185.14     13.15 o
   0  10  17        1.95        9.91      9.68 o
   1  10  17        0.49        0.99     10.19 o
   2  10  17        0.47      -10.44     10.44 o
  -3  11  17       34.74       24.73     13.80 o
  -2  11  17       48.72       13.95     15.79 o
  -1  11  17        3.24       11.41      9.87 o
   0  11  17       15.34       23.74     10.31 o
   1  11  17       68.92       66.40     13.36 o
  -2  12  17        5.47       -6.11     10.42 o
  -1  12  17        3.90       -0.43      9.99 o
   0  12  17       66.76       74.61     11.39 o
   1  12  17        5.81       13.77     10.62 o
  -2  13  17       69.99       77.94     16.83 o
  -1  13  17       20.35       21.12      9.53 o
   0  13  17       57.55       75.21     16.22 o
  -1  14  17       85.09       92.50     12.16 o
  -4   0  18       32.85       25.86     19.31 o
  -2   0  18       70.44       65.93     14.91 o
   0   0  18      185.77      199.02     22.59 o
   2   0  18       24.59       50.41     19.31 o
  -4   1  18      236.10      237.73     26.02 o
  -3   1  18       42.85       56.58      9.08 o
  -2   1  18      133.58      157.92     13.67 o
  -1   1  18       52.58       49.48     11.14 o
   0   1  18       32.78       42.18     11.25 o
   1   1  18       30.55       35.54     16.04 o
   2   1  18        0.82       -4.81     13.65 o
  -4   2  18        7.03       -0.98     12.88 o
  -3   2  18       81.77       83.71      9.48 o
  -2   2  18        0.25      -11.60     11.60 o
  -1   2  18      149.74      175.97     13.42 o
   0   2  18       68.51       79.34      9.35 o
   1   2  18        1.69       11.53     10.04 o
   2   2  18       57.13       39.58     13.37 o
  -4   3  18       55.05       48.46     16.20 o
  -3   3  18        1.27       -4.83      8.02 o
  -2   3  18      180.28      190.51     14.70 o
  -1   3  18        2.15       18.01      8.62 o
   0   3  18      117.64      148.96     10.42 o
   1   3  18      139.54      135.66     10.76 o
   2   3  18       17.37        2.85     30.61 o
  -4   4  18       39.39       13.43     19.80 o
  -3   4  18       57.14       55.68      9.18 o
  -2   4  18        7.51       -1.62     11.32 o
  -1   4  18       37.94       50.93     11.14 o
   0   4  18       90.92       93.71      9.92 o
   1   4  18       16.92       15.33      8.68 o
   2   4  18       32.62       47.35     13.47 o
  -3   5  18       23.23        2.38      9.71 o
  -2   5  18       37.94       41.11     11.81 o
  -1   5  18      149.57      183.40     11.59 o
   0   5  18        3.80       14.09      8.45 o
   1   5  18       72.57       92.27     10.15 o
   2   5  18        1.14       -5.96     10.86 o
  -3   6  18       59.36       82.87     17.24 o
  -2   6  18       51.60       64.09     12.13 o
  -1   6  18        2.20       11.56      8.80 o
   0   6  18       22.00       15.87      8.56 o
   1   6  18        7.25       14.45      8.69 o
   2   6  18       24.56       32.26     10.14 o
  -3   7  18       30.20       33.50     15.99 o
  -2   7  18      254.47      259.89     16.21 o
  -1   7  18       16.72       16.44      9.81 o
   0   7  18       13.26       21.58      9.74 o
   1   7  18       29.87       28.17      9.08 o
   2   7  18        0.10        3.45      9.49 o
  -3   8  18      158.74      111.79     18.22 o
  -2   8  18        0.29        1.50     10.64 o
  -1   8  18       88.06      109.55     10.91 o
   0   8  18       35.98       38.68      9.14 o
   1   8  18        0.18       -3.37      9.21 o
   2   8  18        5.20        7.80     11.16 o
  -3   9  18       13.53       20.94     15.16 o
  -2   9  18        0.27        0.79     10.86 o
  -1   9  18       80.78       91.58     14.56 o
   0   9  18        4.73       23.00     10.40 o
   1   9  18       72.31      101.24     11.99 o
  -2  10  18        8.26       10.58     11.34 o
  -1  10  18       37.39       48.35     11.72 o
   0  10  18       57.36       55.75     11.66 o
   1  10  18       20.23       27.28     10.76 o
  -2  11  18       40.50       36.31     12.16 o
  -1  11  18       79.30       66.25     12.23 o
   0  11  18        5.76        4.28     10.78 o
   1  11  18        6.00       -0.70     10.64 o
  -1  12  18        2.20        9.41     11.16 o
   0  12  18        1.20        6.27     10.88 o
  -3   0  19      182.96      216.63     18.92 o
  -1   0  19       69.23       71.68     20.95 o
   1   0  19       59.70       55.97     20.29 o
  -3   1  19        0.74       24.15      9.88 o
  -2   1  19       80.23      110.88     29.11 o
  -1   1  19       26.30       22.78     11.59 o
   0   1  19       10.58        0.73     12.57 o
   1   1  19       21.79       42.60     14.00 o
   2   1  19        1.40      -12.26     13.53 o
  -3   2  19       12.62       23.49      9.79 o
  -2   2  19      107.39      112.08     17.56 o
  -1   2  19        0.38       -9.98      9.98 o
   0   2  19      194.36      205.59     13.96 o
   1   2  19       17.42       28.11     13.74 o
   2   2  19       51.62       46.81     15.82 o
  -3   3  19       92.97       86.43     10.27 o
  -2   3  19       66.30       72.57     13.23 o
  -1   3  19       46.07       42.47     11.73 o
   0   3  19        5.59       20.65     11.13 o
   1   3  19        8.32       11.03     13.40 o
   2   3  19        7.03       -5.40     13.42 o
  -3   4  19       50.45       58.88     11.75 o
  -2   4  19       23.83       23.59     11.55 o
  -1   4  19        0.73       -7.08      9.16 o
   0   4  19       75.71       67.68     10.09 o
   1   4  19        4.02       -4.63     11.08 o
   2   4  19        0.49        1.15     13.66 o
  -3   5  19       17.35       44.22     15.05 o
  -2   5  19      170.53      182.36     15.51 o
  -1   5  19        2.24       13.17      9.35 o
   0   5  19       18.55       44.47      9.75 o
   1   5  19       16.64       17.11      9.20 o
  -3   6  19       69.65       77.74     18.50 o
  -2   6  19       28.66       47.85     13.07 o
  -1   6  19        0.12        8.82      9.24 o
   0   6  19      117.95      119.08     10.93 o
   1   6  19       16.53       15.86      9.53 o
  -3   7  19        1.22        8.33     16.86 o
  -2   7  19       16.31       17.38     17.18 o
  -1   7  19      200.22      197.38     12.93 o
   0   7  19       15.55       18.73      9.66 o
   1   7  19       42.12       42.56     13.80 o
  -2   8  19       61.33       60.74     12.69 o
  -1   8  19       13.75       36.07     11.70 o
   0   8  19        2.33       -2.12     10.99 o
   1   8  19        7.42       -2.10     12.76 o
  -2   9  19        6.76        9.82     11.90 o
  -1   9  19       13.82       16.68     11.14 o
   0   9  19        6.91        0.92     10.61 o
  -1  10  19       22.87       27.73     18.23 o
   0  10  19       37.14       21.46     11.22 o
  -2   0  20      107.56      123.73     26.84 o
   0   0  20       44.84       42.55     19.64 o
  -3   1  20       24.53       51.88     11.07 o
  -2   1  20        8.96        0.42     15.49 o
  -1   1  20       67.37       79.10     16.32 o
   0   1  20        5.32        8.41     22.09 o
   1   1  20       13.28       14.29     13.76 o
  -3   2  20      140.12      151.60     12.90 o
  -2   2  20       44.75       37.09     15.94 o
  -1   2  20        8.95        8.41     13.93 o
   0   2  20       24.61       48.48     14.33 o
   1   2  20        0.23       -5.55     13.86 o
  -2   3  20        1.04        4.95     12.37 o
  -1   3  20       75.67       40.30     12.05 o
   0   3  20       17.54       17.11     14.34 o
   1   3  20       27.12       27.48     14.11 o
  -2   4  20       88.23      101.36     14.91 o
  -1   4  20        1.00      -11.50     11.50 o
   0   4  20        6.13       18.93     11.61 o
   1   4  20        0.75        4.22     13.75 o
  -2   5  20        1.52        0.49     12.81 o
  -1   5  20       41.56       33.38     10.25 o
   0   5  20       36.40       43.53     12.15 o
   1   5  20       63.13       72.01     15.46 o
  -2   6  20       43.80       57.33     38.95 o
  -1   6  20       47.44       40.64     10.47 o
   0   6  20       26.46       63.85     10.81 o
  -2   7  20        8.16        7.56     15.33 o
  -1   7  20       14.66       27.78     11.94 o
   0   7  20       13.90       11.80     10.24 o
  -1   8  20        4.53        5.03     12.76 o
  -1   0  21        1.28       18.33     22.59 o
  -2   1  21        1.52        2.11     16.55 o
  -1   1  21       68.97       96.26     18.00 o
   0   1  21        2.39       18.71     14.76 o
  -1   2  21        0.45       30.77     15.97 o
   0   2  21       13.05       22.89     15.49 o
  -1   3  21       35.61       27.20     15.75 o
   0   3  21       30.58       41.14     15.50 o
  -1   4  21        4.16       32.39     22.75 o
 
